# Supplementary material for: Evolution of severe sleep-wake cycle disturbances following traumatic brain injury: a case study in both acute and subacute phases post-injury
Source: BMC Neurol. 2016 Sep 27;16:186. doi: 10.1186/s12883-016-0709-x (PMC5039911; doi:10.1186/s12883-016-0709-x)
Supplement: Additional file 1: — Raw actigraphy data of the first hospital stay, comprising activity counts and sleep/wake scoring per one-min epoch. (XLS 1734 kb) [file 12883_2016_709_MOESM1_ESM.xls]

## Sheet: T1220_T1 REST PERIODS.csv
-------------------- Subject Properties--------------------
Identity:
Initials:
Full Name:	Not Entered
Street Address:	Not Entered
City State Zip Country:	Not Entered
Phone:	Not Entered
Gender:	Male
Date of Birth:	11/04/1969
Age (at start of data collection):	43	years
----------------- Actiwatch Data Properties ----------------
Actiwatch Type:	Actiwatch-L
Data Collection Start Date:	30/07/2012
Data Collection Start Time:	1899-12-31 17:11:00
Data Collection End Date:	31/07/2012
Data Collection End Time:	1899-12-31 15:45:00
Logging Mode:	Activity and Photopic Light
Time Zone:	(UTC-05:00) Est (É.-U. et Canada)
Time Zone Offset:	-04:00	hours:minutes
Epoch Length:	60	seconds
Number of Data Samples:	1354	samples
Number of Data Samples per Day:	1440	samples per day
Number of Days:	0.94	days
Battery Installed Date:	02/04/2012
Number of Processor Resets:	0
Actiwatch Serial Number:	P630328
--------------------- Analysis Inputs ----------------------
Wake Threshold Selection:	Low
Wake Threshold Value:	20	activity counts
-------------------- Epoch-by-Epoch Data -------------------
Column Title	Notes
------------------	---------
Date:	Date (start of epoch)
Time:	Time (start of epoch)
Activity:	Activity (counts)
Sleep/Wake:	Sleep/Wake Score (0=Sleep; 1=Wake)
Date	Time	Activity	Sleep/Wake
30/07/2012	1899-12-31 17:11:00	273	NaN
30/07/2012	1899-12-31 17:12:00	797	NaN
30/07/2012	1899-12-31 17:13:00	797	1
30/07/2012	1899-12-31 17:14:00	448	1
30/07/2012	1899-12-31 17:15:00	231	1
30/07/2012	1899-12-31 17:16:00	560	1
30/07/2012	1899-12-31 17:17:00	93	1
30/07/2012	1899-12-31 17:18:00	0	1
30/07/2012	1899-12-31 17:19:00	124	1
30/07/2012	1899-12-31 17:20:00	90	1
30/07/2012	1899-12-31 17:21:00	282	1
30/07/2012	1899-12-31 17:22:00	52	1
30/07/2012	1899-12-31 17:23:00	79	1
30/07/2012	1899-12-31 17:24:00	209	1
30/07/2012	1899-12-31 17:25:00	61	1
30/07/2012	1899-12-31 17:26:00	61	1
30/07/2012	1899-12-31 17:27:00	119	1
30/07/2012	1899-12-31 17:28:00	141	1
30/07/2012	1899-12-31 17:29:00	3	1
30/07/2012	1899-12-31 17:30:00	137	1
30/07/2012	1899-12-31 17:31:00	0	1
30/07/2012	1899-12-31 17:32:00	182	1
30/07/2012	1899-12-31 17:33:00	102	1
30/07/2012	1899-12-31 17:34:00	93	1
30/07/2012	1899-12-31 17:35:00	33	1
30/07/2012	1899-12-31 17:36:00	12	1
30/07/2012	1899-12-31 17:37:00	52	1
30/07/2012	1899-12-31 17:38:00	20	1
30/07/2012	1899-12-31 17:39:00	32	1
30/07/2012	1899-12-31 17:40:00	0	0
30/07/2012	1899-12-31 17:41:00	0	0
30/07/2012	1899-12-31 17:42:00	0	0
30/07/2012	1899-12-31 17:43:00	0	0
30/07/2012	1899-12-31 17:44:00	0	0
30/07/2012	1899-12-31 17:45:00	0	0
30/07/2012	1899-12-31 17:46:00	0	0
30/07/2012	1899-12-31 17:47:00	0	0
30/07/2012	1899-12-31 17:48:00	0	0
30/07/2012	1899-12-31 17:49:00	0	0
30/07/2012	1899-12-31 17:50:00	0	1
30/07/2012	1899-12-31 17:51:00	97	1
30/07/2012	1899-12-31 17:52:00	356	1
30/07/2012	1899-12-31 17:53:00	188	1
30/07/2012	1899-12-31 17:54:00	147	1
30/07/2012	1899-12-31 17:55:00	176	1
30/07/2012	1899-12-31 17:56:00	380	1
30/07/2012	1899-12-31 17:57:00	247	1
30/07/2012	1899-12-31 17:58:00	164	1
30/07/2012	1899-12-31 17:59:00	182	1
30/07/2012	1899-12-31 18:00:00	124	1
30/07/2012	1899-12-31 18:01:00	87	1
30/07/2012	1899-12-31 18:02:00	22	1
30/07/2012	1899-12-31 18:03:00	265	1
30/07/2012	1899-12-31 18:04:00	0	1
30/07/2012	1899-12-31 18:05:00	102	1
30/07/2012	1899-12-31 18:06:00	36	1
30/07/2012	1899-12-31 18:07:00	153	1
30/07/2012	1899-12-31 18:08:00	273	1
30/07/2012	1899-12-31 18:09:00	202	1
30/07/2012	1899-12-31 18:10:00	256	1
30/07/2012	1899-12-31 18:11:00	282	1
30/07/2012	1899-12-31 18:12:00	368	1
30/07/2012	1899-12-31 18:13:00	153	1
30/07/2012	1899-12-31 18:14:00	176	1
30/07/2012	1899-12-31 18:15:00	102	1
30/07/2012	1899-12-31 18:16:00	202	1
30/07/2012	1899-12-31 18:17:00	70	1
30/07/2012	1899-12-31 18:18:00	323	1
30/07/2012	1899-12-31 18:19:00	323	1
30/07/2012	1899-12-31 18:20:00	303	1
30/07/2012	1899-12-31 18:21:00	282	1
30/07/2012	1899-12-31 18:22:00	323	1
30/07/2012	1899-12-31 18:23:00	111	1
30/07/2012	1899-12-31 18:24:00	419	1
30/07/2012	1899-12-31 18:25:00	345	1
30/07/2012	1899-12-31 18:26:00	147	1
30/07/2012	1899-12-31 18:27:00	393	1
30/07/2012	1899-12-31 18:28:00	292	1
30/07/2012	1899-12-31 18:29:00	106	1
30/07/2012	1899-12-31 18:30:00	356	1
30/07/2012	1899-12-31 18:31:00	119	1
30/07/2012	1899-12-31 18:32:00	368	1
30/07/2012	1899-12-31 18:33:00	224	1
30/07/2012	1899-12-31 18:34:00	231	1
30/07/2012	1899-12-31 18:35:00	188	1
30/07/2012	1899-12-31 18:36:00	273	1
30/07/2012	1899-12-31 18:37:00	345	1
30/07/2012	1899-12-31 18:38:00	239	1
30/07/2012	1899-12-31 18:39:00	202	1
30/07/2012	1899-12-31 18:40:00	256	1
30/07/2012	1899-12-31 18:41:00	292	1
30/07/2012	1899-12-31 18:42:00	128	1
30/07/2012	1899-12-31 18:43:00	231	1
30/07/2012	1899-12-31 18:44:00	106	1
30/07/2012	1899-12-31 18:45:00	3	1
30/07/2012	1899-12-31 18:46:00	97	1
30/07/2012	1899-12-31 18:47:00	256	1
30/07/2012	1899-12-31 18:48:00	239	1
30/07/2012	1899-12-31 18:49:00	164	1
30/07/2012	1899-12-31 18:50:00	195	1
30/07/2012	1899-12-31 18:51:00	159	1
30/07/2012	1899-12-31 18:52:00	247	1
30/07/2012	1899-12-31 18:53:00	182	1
30/07/2012	1899-12-31 18:54:00	323	1
30/07/2012	1899-12-31 18:55:00	273	1
30/07/2012	1899-12-31 18:56:00	323	1
30/07/2012	1899-12-31 18:57:00	380	1
30/07/2012	1899-12-31 18:58:00	176	1
30/07/2012	1899-12-31 18:59:00	380	1
30/07/2012	1899-12-31 19:00:00	132	1
30/07/2012	1899-12-31 19:01:00	102	1
30/07/2012	1899-12-31 19:02:00	64	1
30/07/2012	1899-12-31 19:03:00	106	1
30/07/2012	1899-12-31 19:04:00	292	1
30/07/2012	1899-12-31 19:05:00	356	1
30/07/2012	1899-12-31 19:06:00	256	1
30/07/2012	1899-12-31 19:07:00	273	1
30/07/2012	1899-12-31 19:08:00	128	1
30/07/2012	1899-12-31 19:09:00	313	1
30/07/2012	1899-12-31 19:10:00	393	1
30/07/2012	1899-12-31 19:11:00	303	1
30/07/2012	1899-12-31 19:12:00	323	1
30/07/2012	1899-12-31 19:13:00	239	1
30/07/2012	1899-12-31 19:14:00	265	1
30/07/2012	1899-12-31 19:15:00	153	1
30/07/2012	1899-12-31 19:16:00	231	1
30/07/2012	1899-12-31 19:17:00	393	1
30/07/2012	1899-12-31 19:18:00	292	1
30/07/2012	1899-12-31 19:19:00	282	1
30/07/2012	1899-12-31 19:20:00	111	1
30/07/2012	1899-12-31 19:21:00	217	1
30/07/2012	1899-12-31 19:22:00	493	1
30/07/2012	1899-12-31 19:23:00	433	1
30/07/2012	1899-12-31 19:24:00	182	1
30/07/2012	1899-12-31 19:25:00	23	1
30/07/2012	1899-12-31 19:26:00	393	1
30/07/2012	1899-12-31 19:27:00	419	1
30/07/2012	1899-12-31 19:28:00	477	1
30/07/2012	1899-12-31 19:29:00	303	1
30/07/2012	1899-12-31 19:30:00	433	1
30/07/2012	1899-12-31 19:31:00	368	1
30/07/2012	1899-12-31 19:32:00	292	1
30/07/2012	1899-12-31 19:33:00	345	1
30/07/2012	1899-12-31 19:34:00	265	1
30/07/2012	1899-12-31 19:35:00	209	1
30/07/2012	1899-12-31 19:36:00	247	1
30/07/2012	1899-12-31 19:37:00	333	1
30/07/2012	1899-12-31 19:38:00	239	1
30/07/2012	1899-12-31 19:39:00	217	1
30/07/2012	1899-12-31 19:40:00	345	1
30/07/2012	1899-12-31 19:41:00	368	1
30/07/2012	1899-12-31 19:42:00	209	1
30/07/2012	1899-12-31 19:43:00	239	1
30/07/2012	1899-12-31 19:44:00	52	1
30/07/2012	1899-12-31 19:45:00	265	1
30/07/2012	1899-12-31 19:46:00	141	1
30/07/2012	1899-12-31 19:47:00	170	1
30/07/2012	1899-12-31 19:48:00	102	1
30/07/2012	1899-12-31 19:49:00	202	1
30/07/2012	1899-12-31 19:50:00	188	1
30/07/2012	1899-12-31 19:51:00	282	1
30/07/2012	1899-12-31 19:52:00	111	1
30/07/2012	1899-12-31 19:53:00	147	1
30/07/2012	1899-12-31 19:54:00	132	1
30/07/2012	1899-12-31 19:55:00	119	1
30/07/2012	1899-12-31 19:56:00	313	1
30/07/2012	1899-12-31 19:57:00	247	1
30/07/2012	1899-12-31 19:58:00	292	1
30/07/2012	1899-12-31 19:59:00	231	1
30/07/2012	1899-12-31 20:00:00	333	1
30/07/2012	1899-12-31 20:01:00	380	1
30/07/2012	1899-12-31 20:02:00	448	1
30/07/2012	1899-12-31 20:03:00	303	1
30/07/2012	1899-12-31 20:04:00	380	1
30/07/2012	1899-12-31 20:05:00	256	1
30/07/2012	1899-12-31 20:06:00	345	1
30/07/2012	1899-12-31 20:07:00	273	1
30/07/2012	1899-12-31 20:08:00	380	1
30/07/2012	1899-12-31 20:09:00	433	1
30/07/2012	1899-12-31 20:10:00	368	1
30/07/2012	1899-12-31 20:11:00	406	1
30/07/2012	1899-12-31 20:12:00	356	1
30/07/2012	1899-12-31 20:13:00	525	1
30/07/2012	1899-12-31 20:14:00	406	1
30/07/2012	1899-12-31 20:15:00	147	1
30/07/2012	1899-12-31 20:16:00	477	1
30/07/2012	1899-12-31 20:17:00	356	1
30/07/2012	1899-12-31 20:18:00	598	1
30/07/2012	1899-12-31 20:19:00	433	1
30/07/2012	1899-12-31 20:20:00	380	1
30/07/2012	1899-12-31 20:21:00	333	1
30/07/2012	1899-12-31 20:22:00	231	1
30/07/2012	1899-12-31 20:23:00	380	1
30/07/2012	1899-12-31 20:24:00	292	1
30/07/2012	1899-12-31 20:25:00	463	1
30/07/2012	1899-12-31 20:26:00	239	1
30/07/2012	1899-12-31 20:27:00	209	1
30/07/2012	1899-12-31 20:28:00	303	1
30/07/2012	1899-12-31 20:29:00	345	1
30/07/2012	1899-12-31 20:30:00	265	1
30/07/2012	1899-12-31 20:31:00	448	1
30/07/2012	1899-12-31 20:32:00	256	1
30/07/2012	1899-12-31 20:33:00	217	1
30/07/2012	1899-12-31 20:34:00	345	1
30/07/2012	1899-12-31 20:35:00	419	1
30/07/2012	1899-12-31 20:36:00	303	1
30/07/2012	1899-12-31 20:37:00	195	1
30/07/2012	1899-12-31 20:38:00	448	1
30/07/2012	1899-12-31 20:39:00	282	1
30/07/2012	1899-12-31 20:40:00	368	1
30/07/2012	1899-12-31 20:41:00	313	1
30/07/2012	1899-12-31 20:42:00	433	1
30/07/2012	1899-12-31 20:43:00	202	1
30/07/2012	1899-12-31 20:44:00	313	1
30/07/2012	1899-12-31 20:45:00	292	1
30/07/2012	1899-12-31 20:46:00	247	1
30/07/2012	1899-12-31 20:47:00	58	1
30/07/2012	1899-12-31 20:48:00	106	1
30/07/2012	1899-12-31 20:49:00	323	1
30/07/2012	1899-12-31 20:50:00	356	1
30/07/2012	1899-12-31 20:51:00	102	1
30/07/2012	1899-12-31 20:52:00	419	1
30/07/2012	1899-12-31 20:53:00	195	1
30/07/2012	1899-12-31 20:54:00	292	1
30/07/2012	1899-12-31 20:55:00	292	1
30/07/2012	1899-12-31 20:56:00	224	1
30/07/2012	1899-12-31 20:57:00	73	1
30/07/2012	1899-12-31 20:58:00	128	1
30/07/2012	1899-12-31 20:59:00	115	1
30/07/2012	1899-12-31 21:00:00	0	1
30/07/2012	1899-12-31 21:01:00	6	0
30/07/2012	1899-12-31 21:02:00	0	0
30/07/2012	1899-12-31 21:03:00	0	0
30/07/2012	1899-12-31 21:04:00	0	0
30/07/2012	1899-12-31 21:05:00	0	0
30/07/2012	1899-12-31 21:06:00	0	0
30/07/2012	1899-12-31 21:07:00	0	1
30/07/2012	1899-12-31 21:08:00	20	1
30/07/2012	1899-12-31 21:09:00	701	1
30/07/2012	1899-12-31 21:10:00	393	1
30/07/2012	1899-12-31 21:11:00	380	1
30/07/2012	1899-12-31 21:12:00	493	1
30/07/2012	1899-12-31 21:13:00	323	1
30/07/2012	1899-12-31 21:14:00	292	1
30/07/2012	1899-12-31 21:15:00	76	1
30/07/2012	1899-12-31 21:16:00	463	1
30/07/2012	1899-12-31 21:17:00	406	1
30/07/2012	1899-12-31 21:18:00	182	1
30/07/2012	1899-12-31 21:19:00	188	1
30/07/2012	1899-12-31 21:20:00	356	1
30/07/2012	1899-12-31 21:21:00	433	1
30/07/2012	1899-12-31 21:22:00	292	1
30/07/2012	1899-12-31 21:23:00	368	1
30/07/2012	1899-12-31 21:24:00	188	1
30/07/2012	1899-12-31 21:25:00	598	1
30/07/2012	1899-12-31 21:26:00	282	1
30/07/2012	1899-12-31 21:27:00	406	1
30/07/2012	1899-12-31 21:28:00	333	1
30/07/2012	1899-12-31 21:29:00	356	1
30/07/2012	1899-12-31 21:30:00	463	1
30/07/2012	1899-12-31 21:31:00	231	1
30/07/2012	1899-12-31 21:32:00	345	1
30/07/2012	1899-12-31 21:33:00	368	1
30/07/2012	1899-12-31 21:34:00	525	1
30/07/2012	1899-12-31 21:35:00	345	1
30/07/2012	1899-12-31 21:36:00	433	1
30/07/2012	1899-12-31 21:37:00	393	1
30/07/2012	1899-12-31 21:38:00	393	1
30/07/2012	1899-12-31 21:39:00	380	1
30/07/2012	1899-12-31 21:40:00	345	1
30/07/2012	1899-12-31 21:41:00	419	1
30/07/2012	1899-12-31 21:42:00	598	1
30/07/2012	1899-12-31 21:43:00	323	1
30/07/2012	1899-12-31 21:44:00	292	1
30/07/2012	1899-12-31 21:45:00	282	1
30/07/2012	1899-12-31 21:46:00	463	1
30/07/2012	1899-12-31 21:47:00	393	1
30/07/2012	1899-12-31 21:48:00	282	1
30/07/2012	1899-12-31 21:49:00	333	1
30/07/2012	1899-12-31 21:50:00	406	1
30/07/2012	1899-12-31 21:51:00	419	1
30/07/2012	1899-12-31 21:52:00	256	1
30/07/2012	1899-12-31 21:53:00	598	1
30/07/2012	1899-12-31 21:54:00	333	1
30/07/2012	1899-12-31 21:55:00	393	1
30/07/2012	1899-12-31 21:56:00	380	1
30/07/2012	1899-12-31 21:57:00	579	1
30/07/2012	1899-12-31 21:58:00	560	1
30/07/2012	1899-12-31 21:59:00	323	1
30/07/2012	1899-12-31 22:00:00	419	1
30/07/2012	1899-12-31 22:01:00	345	1
30/07/2012	1899-12-31 22:02:00	448	1
30/07/2012	1899-12-31 22:03:00	345	1
30/07/2012	1899-12-31 22:04:00	393	1
30/07/2012	1899-12-31 22:05:00	525	1
30/07/2012	1899-12-31 22:06:00	448	1
30/07/2012	1899-12-31 22:07:00	345	1
30/07/2012	1899-12-31 22:08:00	493	1
30/07/2012	1899-12-31 22:09:00	303	1
30/07/2012	1899-12-31 22:10:00	176	1
30/07/2012	1899-12-31 22:11:00	313	1
30/07/2012	1899-12-31 22:12:00	188	1
30/07/2012	1899-12-31 22:13:00	393	1
30/07/2012	1899-12-31 22:14:00	239	1
30/07/2012	1899-12-31 22:15:00	44	1
30/07/2012	1899-12-31 22:16:00	32	1
30/07/2012	1899-12-31 22:17:00	170	1
30/07/2012	1899-12-31 22:18:00	0	1
30/07/2012	1899-12-31 22:19:00	170	1
30/07/2012	1899-12-31 22:20:00	39	1
30/07/2012	1899-12-31 22:21:00	22	1
30/07/2012	1899-12-31 22:22:00	0	0
30/07/2012	1899-12-31 22:23:00	0	0
30/07/2012	1899-12-31 22:24:00	0	0
30/07/2012	1899-12-31 22:25:00	0	0
30/07/2012	1899-12-31 22:26:00	0	0
30/07/2012	1899-12-31 22:27:00	0	0
30/07/2012	1899-12-31 22:28:00	0	0
30/07/2012	1899-12-31 22:29:00	0	0
30/07/2012	1899-12-31 22:30:00	0	0
30/07/2012	1899-12-31 22:31:00	0	0
30/07/2012	1899-12-31 22:32:00	0	1
30/07/2012	1899-12-31 22:33:00	115	1
30/07/2012	1899-12-31 22:34:00	393	1
30/07/2012	1899-12-31 22:35:00	356	1
30/07/2012	1899-12-31 22:36:00	195	1
30/07/2012	1899-12-31 22:37:00	265	1
30/07/2012	1899-12-31 22:38:00	345	1
30/07/2012	1899-12-31 22:39:00	356	1
30/07/2012	1899-12-31 22:40:00	323	1
30/07/2012	1899-12-31 22:41:00	313	1
30/07/2012	1899-12-31 22:42:00	356	1
30/07/2012	1899-12-31 22:43:00	303	1
30/07/2012	1899-12-31 22:44:00	393	1
30/07/2012	1899-12-31 22:45:00	323	1
30/07/2012	1899-12-31 22:46:00	313	1
30/07/2012	1899-12-31 22:47:00	393	1
30/07/2012	1899-12-31 22:48:00	256	1
30/07/2012	1899-12-31 22:49:00	313	1
30/07/2012	1899-12-31 22:50:00	380	1
30/07/2012	1899-12-31 22:51:00	509	1
30/07/2012	1899-12-31 22:52:00	273	1
30/07/2012	1899-12-31 22:53:00	292	1
30/07/2012	1899-12-31 22:54:00	380	1
30/07/2012	1899-12-31 22:55:00	509	1
30/07/2012	1899-12-31 22:56:00	433	1
30/07/2012	1899-12-31 22:57:00	368	1
30/07/2012	1899-12-31 22:58:00	380	1
30/07/2012	1899-12-31 22:59:00	265	1
30/07/2012	1899-12-31 23:00:00	368	1
30/07/2012	1899-12-31 23:01:00	313	1
30/07/2012	1899-12-31 23:02:00	256	1
30/07/2012	1899-12-31 23:03:00	292	1
30/07/2012	1899-12-31 23:04:00	303	1
30/07/2012	1899-12-31 23:05:00	313	1
30/07/2012	1899-12-31 23:06:00	170	1
30/07/2012	1899-12-31 23:07:00	188	1
30/07/2012	1899-12-31 23:08:00	345	1
30/07/2012	1899-12-31 23:09:00	265	1
30/07/2012	1899-12-31 23:10:00	323	1
30/07/2012	1899-12-31 23:11:00	303	1
30/07/2012	1899-12-31 23:12:00	239	1
30/07/2012	1899-12-31 23:13:00	345	1
30/07/2012	1899-12-31 23:14:00	153	1
30/07/2012	1899-12-31 23:15:00	273	1
30/07/2012	1899-12-31 23:16:00	433	1
30/07/2012	1899-12-31 23:17:00	368	1
30/07/2012	1899-12-31 23:18:00	273	1
30/07/2012	1899-12-31 23:19:00	170	1
30/07/2012	1899-12-31 23:20:00	265	1
30/07/2012	1899-12-31 23:21:00	195	1
30/07/2012	1899-12-31 23:22:00	217	1
30/07/2012	1899-12-31 23:23:00	159	1
30/07/2012	1899-12-31 23:24:00	217	1
30/07/2012	1899-12-31 23:25:00	406	1
30/07/2012	1899-12-31 23:26:00	247	1
30/07/2012	1899-12-31 23:27:00	368	1
30/07/2012	1899-12-31 23:28:00	247	1
30/07/2012	1899-12-31 23:29:00	217	1
30/07/2012	1899-12-31 23:30:00	265	1
30/07/2012	1899-12-31 23:31:00	273	1
30/07/2012	1899-12-31 23:32:00	182	1
30/07/2012	1899-12-31 23:33:00	303	1
30/07/2012	1899-12-31 23:34:00	368	1
30/07/2012	1899-12-31 23:35:00	111	1
30/07/2012	1899-12-31 23:36:00	111	1
30/07/2012	1899-12-31 23:37:00	164	1
30/07/2012	1899-12-31 23:38:00	256	1
30/07/2012	1899-12-31 23:39:00	70	1
30/07/2012	1899-12-31 23:40:00	209	1
30/07/2012	1899-12-31 23:41:00	209	1
30/07/2012	1899-12-31 23:42:00	247	1
30/07/2012	1899-12-31 23:43:00	124	1
30/07/2012	1899-12-31 23:44:00	81	1
30/07/2012	1899-12-31 23:45:00	217	1
30/07/2012	1899-12-31 23:46:00	224	1
30/07/2012	1899-12-31 23:47:00	217	1
30/07/2012	1899-12-31 23:48:00	303	1
30/07/2012	1899-12-31 23:49:00	406	1
30/07/2012	1899-12-31 23:50:00	477	1
30/07/2012	1899-12-31 23:51:00	265	1
30/07/2012	1899-12-31 23:52:00	380	1
30/07/2012	1899-12-31 23:53:00	176	1
30/07/2012	1899-12-31 23:54:00	345	1
30/07/2012	1899-12-31 23:55:00	333	1
30/07/2012	1899-12-31 23:56:00	406	1
30/07/2012	1899-12-31 23:57:00	368	1
30/07/2012	1899-12-31 23:58:00	303	1
30/07/2012	1899-12-31 23:59:00	256	1
31/07/2012	1899-12-31	345	1
31/07/2012	1899-12-31 00:01:00	356	1
31/07/2012	1899-12-31 00:02:00	477	1
31/07/2012	1899-12-31 00:03:00	368	1
31/07/2012	1899-12-31 00:04:00	282	1
31/07/2012	1899-12-31 00:05:00	188	1
31/07/2012	1899-12-31 00:06:00	282	1
31/07/2012	1899-12-31 00:07:00	345	1
31/07/2012	1899-12-31 00:08:00	124	1
31/07/2012	1899-12-31 00:09:00	380	1
31/07/2012	1899-12-31 00:10:00	323	1
31/07/2012	1899-12-31 00:11:00	433	1
31/07/2012	1899-12-31 00:12:00	333	1
31/07/2012	1899-12-31 00:13:00	345	1
31/07/2012	1899-12-31 00:14:00	406	1
31/07/2012	1899-12-31 00:15:00	256	1
31/07/2012	1899-12-31 00:16:00	333	1
31/07/2012	1899-12-31 00:17:00	393	1
31/07/2012	1899-12-31 00:18:00	247	1
31/07/2012	1899-12-31 00:19:00	393	1
31/07/2012	1899-12-31 00:20:00	292	1
31/07/2012	1899-12-31 00:21:00	217	1
31/07/2012	1899-12-31 00:22:00	368	1
31/07/2012	1899-12-31 00:23:00	333	1
31/07/2012	1899-12-31 00:24:00	256	1
31/07/2012	1899-12-31 00:25:00	176	1
31/07/2012	1899-12-31 00:26:00	55	1
31/07/2012	1899-12-31 00:27:00	90	1
31/07/2012	1899-12-31 00:28:00	79	1
31/07/2012	1899-12-31 00:29:00	182	1
31/07/2012	1899-12-31 00:30:00	159	1
31/07/2012	1899-12-31 00:31:00	525	1
31/07/2012	1899-12-31 00:32:00	333	1
31/07/2012	1899-12-31 00:33:00	195	1
31/07/2012	1899-12-31 00:34:00	102	1
31/07/2012	1899-12-31 00:35:00	217	1
31/07/2012	1899-12-31 00:36:00	182	1
31/07/2012	1899-12-31 00:37:00	124	1
31/07/2012	1899-12-31 00:38:00	188	1
31/07/2012	1899-12-31 00:39:00	119	1
31/07/2012	1899-12-31 00:40:00	0	1
31/07/2012	1899-12-31 00:41:00	106	1
31/07/2012	1899-12-31 00:42:00	111	1
31/07/2012	1899-12-31 00:43:00	224	1
31/07/2012	1899-12-31 00:44:00	419	1
31/07/2012	1899-12-31 00:45:00	323	1
31/07/2012	1899-12-31 00:46:00	313	1
31/07/2012	1899-12-31 00:47:00	419	1
31/07/2012	1899-12-31 00:48:00	292	1
31/07/2012	1899-12-31 00:49:00	380	1
31/07/2012	1899-12-31 00:50:00	333	1
31/07/2012	1899-12-31 00:51:00	356	1
31/07/2012	1899-12-31 00:52:00	247	1
31/07/2012	1899-12-31 00:53:00	273	1
31/07/2012	1899-12-31 00:54:00	224	1
31/07/2012	1899-12-31 00:55:00	345	1
31/07/2012	1899-12-31 00:56:00	292	1
31/07/2012	1899-12-31 00:57:00	273	1
31/07/2012	1899-12-31 00:58:00	345	1
31/07/2012	1899-12-31 00:59:00	217	1
31/07/2012	1899-12-31 01:00:00	323	1
31/07/2012	1899-12-31 01:01:00	188	1
31/07/2012	1899-12-31 01:02:00	231	1
31/07/2012	1899-12-31 01:03:00	49	1
31/07/2012	1899-12-31 01:04:00	188	1
31/07/2012	1899-12-31 01:05:00	231	1
31/07/2012	1899-12-31 01:06:00	102	1
31/07/2012	1899-12-31 01:07:00	23	1
31/07/2012	1899-12-31 01:08:00	76	1
31/07/2012	1899-12-31 01:09:00	124	1
31/07/2012	1899-12-31 01:10:00	47	1
31/07/2012	1899-12-31 01:11:00	73	1
31/07/2012	1899-12-31 01:12:00	119	1
31/07/2012	1899-12-31 01:13:00	67	1
31/07/2012	1899-12-31 01:14:00	97	1
31/07/2012	1899-12-31 01:15:00	55	1
31/07/2012	1899-12-31 01:16:00	224	1
31/07/2012	1899-12-31 01:17:00	76	1
31/07/2012	1899-12-31 01:18:00	102	1
31/07/2012	1899-12-31 01:19:00	256	1
31/07/2012	1899-12-31 01:20:00	265	1
31/07/2012	1899-12-31 01:21:00	303	1
31/07/2012	1899-12-31 01:22:00	159	1
31/07/2012	1899-12-31 01:23:00	141	1
31/07/2012	1899-12-31 01:24:00	106	1
31/07/2012	1899-12-31 01:25:00	141	1
31/07/2012	1899-12-31 01:26:00	141	1
31/07/2012	1899-12-31 01:27:00	195	1
31/07/2012	1899-12-31 01:28:00	70	1
31/07/2012	1899-12-31 01:29:00	164	1
31/07/2012	1899-12-31 01:30:00	323	1
31/07/2012	1899-12-31 01:31:00	217	1
31/07/2012	1899-12-31 01:32:00	303	1
31/07/2012	1899-12-31 01:33:00	202	1
31/07/2012	1899-12-31 01:34:00	239	1
31/07/2012	1899-12-31 01:35:00	153	1
31/07/2012	1899-12-31 01:36:00	217	1
31/07/2012	1899-12-31 01:37:00	292	1
31/07/2012	1899-12-31 01:38:00	202	1
31/07/2012	1899-12-31 01:39:00	115	1
31/07/2012	1899-12-31 01:40:00	292	1
31/07/2012	1899-12-31 01:41:00	247	1
31/07/2012	1899-12-31 01:42:00	9	1
31/07/2012	1899-12-31 01:43:00	164	1
31/07/2012	1899-12-31 01:44:00	45	1
31/07/2012	1899-12-31 01:45:00	115	1
31/07/2012	1899-12-31 01:46:00	73	1
31/07/2012	1899-12-31 01:47:00	119	1
31/07/2012	1899-12-31 01:48:00	137	1
31/07/2012	1899-12-31 01:49:00	111	1
31/07/2012	1899-12-31 01:50:00	23	1
31/07/2012	1899-12-31 01:51:00	0	0
31/07/2012	1899-12-31 01:52:00	0	0
31/07/2012	1899-12-31 01:53:00	0	0
31/07/2012	1899-12-31 01:54:00	0	0
31/07/2012	1899-12-31 01:55:00	45	1
31/07/2012	1899-12-31 01:56:00	0	0
31/07/2012	1899-12-31 01:57:00	0	1
31/07/2012	1899-12-31 01:58:00	61	1
31/07/2012	1899-12-31 01:59:00	256	1
31/07/2012	1899-12-31 02:00:00	124	1
31/07/2012	1899-12-31 02:01:00	265	1
31/07/2012	1899-12-31 02:02:00	282	1
31/07/2012	1899-12-31 02:03:00	273	1
31/07/2012	1899-12-31 02:04:00	406	1
31/07/2012	1899-12-31 02:05:00	273	1
31/07/2012	1899-12-31 02:06:00	433	1
31/07/2012	1899-12-31 02:07:00	356	1
31/07/2012	1899-12-31 02:08:00	292	1
31/07/2012	1899-12-31 02:09:00	247	1
31/07/2012	1899-12-31 02:10:00	509	1
31/07/2012	1899-12-31 02:11:00	333	1
31/07/2012	1899-12-31 02:12:00	202	1
31/07/2012	1899-12-31 02:13:00	19	1
31/07/2012	1899-12-31 02:14:00	209	1
31/07/2012	1899-12-31 02:15:00	90	1
31/07/2012	1899-12-31 02:16:00	247	1
31/07/2012	1899-12-31 02:17:00	356	1
31/07/2012	1899-12-31 02:18:00	292	1
31/07/2012	1899-12-31 02:19:00	282	1
31/07/2012	1899-12-31 02:20:00	356	1
31/07/2012	1899-12-31 02:21:00	477	1
31/07/2012	1899-12-31 02:22:00	256	1
31/07/2012	1899-12-31 02:23:00	303	1
31/07/2012	1899-12-31 02:24:00	406	1
31/07/2012	1899-12-31 02:25:00	282	1
31/07/2012	1899-12-31 02:26:00	419	1
31/07/2012	1899-12-31 02:27:00	525	1
31/07/2012	1899-12-31 02:28:00	393	1
31/07/2012	1899-12-31 02:29:00	273	1
31/07/2012	1899-12-31 02:30:00	419	1
31/07/2012	1899-12-31 02:31:00	182	1
31/07/2012	1899-12-31 02:32:00	87	1
31/07/2012	1899-12-31 02:33:00	23	1
31/07/2012	1899-12-31 02:34:00	153	1
31/07/2012	1899-12-31 02:35:00	217	1
31/07/2012	1899-12-31 02:36:00	292	1
31/07/2012	1899-12-31 02:37:00	93	1
31/07/2012	1899-12-31 02:38:00	202	1
31/07/2012	1899-12-31 02:39:00	256	1
31/07/2012	1899-12-31 02:40:00	433	1
31/07/2012	1899-12-31 02:41:00	73	1
31/07/2012	1899-12-31 02:42:00	0	1
31/07/2012	1899-12-31 02:43:00	0	0
31/07/2012	1899-12-31 02:44:00	0	0
31/07/2012	1899-12-31 02:45:00	0	0
31/07/2012	1899-12-31 02:46:00	0	0
31/07/2012	1899-12-31 02:47:00	0	1
31/07/2012	1899-12-31 02:48:00	111	1
31/07/2012	1899-12-31 02:49:00	209	1
31/07/2012	1899-12-31 02:50:00	182	1
31/07/2012	1899-12-31 02:51:00	282	1
31/07/2012	1899-12-31 02:52:00	247	1
31/07/2012	1899-12-31 02:53:00	419	1
31/07/2012	1899-12-31 02:54:00	182	1
31/07/2012	1899-12-31 02:55:00	209	1
31/07/2012	1899-12-31 02:56:00	345	1
31/07/2012	1899-12-31 02:57:00	176	1
31/07/2012	1899-12-31 02:58:00	52	1
31/07/2012	1899-12-31 02:59:00	159	1
31/07/2012	1899-12-31 03:00:00	49	1
31/07/2012	1899-12-31 03:01:00	0	0
31/07/2012	1899-12-31 03:02:00	0	0
31/07/2012	1899-12-31 03:03:00	0	0
31/07/2012	1899-12-31 03:04:00	0	0
31/07/2012	1899-12-31 03:05:00	0	0
31/07/2012	1899-12-31 03:06:00	0	0
31/07/2012	1899-12-31 03:07:00	0	0
31/07/2012	1899-12-31 03:08:00	0	0
31/07/2012	1899-12-31 03:09:00	0	0
31/07/2012	1899-12-31 03:10:00	0	0
31/07/2012	1899-12-31 03:11:00	0	0
31/07/2012	1899-12-31 03:12:00	0	0
31/07/2012	1899-12-31 03:13:00	0	0
31/07/2012	1899-12-31 03:14:00	0	0
31/07/2012	1899-12-31 03:15:00	0	0
31/07/2012	1899-12-31 03:16:00	0	0
31/07/2012	1899-12-31 03:17:00	0	0
31/07/2012	1899-12-31 03:18:00	0	0
31/07/2012	1899-12-31 03:19:00	0	0
31/07/2012	1899-12-31 03:20:00	0	1
31/07/2012	1899-12-31 03:21:00	202	1
31/07/2012	1899-12-31 03:22:00	182	1
31/07/2012	1899-12-31 03:23:00	265	1
31/07/2012	1899-12-31 03:24:00	231	1
31/07/2012	1899-12-31 03:25:00	292	1
31/07/2012	1899-12-31 03:26:00	153	1
31/07/2012	1899-12-31 03:27:00	419	1
31/07/2012	1899-12-31 03:28:00	463	1
31/07/2012	1899-12-31 03:29:00	333	1
31/07/2012	1899-12-31 03:30:00	433	1
31/07/2012	1899-12-31 03:31:00	345	1
31/07/2012	1899-12-31 03:32:00	313	1
31/07/2012	1899-12-31 03:33:00	380	1
31/07/2012	1899-12-31 03:34:00	380	1
31/07/2012	1899-12-31 03:35:00	419	1
31/07/2012	1899-12-31 03:36:00	433	1
31/07/2012	1899-12-31 03:37:00	273	1
31/07/2012	1899-12-31 03:38:00	393	1
31/07/2012	1899-12-31 03:39:00	433	1
31/07/2012	1899-12-31 03:40:00	202	1
31/07/2012	1899-12-31 03:41:00	345	1
31/07/2012	1899-12-31 03:42:00	313	1
31/07/2012	1899-12-31 03:43:00	433	1
31/07/2012	1899-12-31 03:44:00	448	1
31/07/2012	1899-12-31 03:45:00	419	1
31/07/2012	1899-12-31 03:46:00	132	1
31/07/2012	1899-12-31 03:47:00	3	1
31/07/2012	1899-12-31 03:48:00	0	0
31/07/2012	1899-12-31 03:49:00	0	0
31/07/2012	1899-12-31 03:50:00	0	0
31/07/2012	1899-12-31 03:51:00	0	0
31/07/2012	1899-12-31 03:52:00	0	0
31/07/2012	1899-12-31 03:53:00	0	0
31/07/2012	1899-12-31 03:54:00	0	0
31/07/2012	1899-12-31 03:55:00	0	0
31/07/2012	1899-12-31 03:56:00	0	0
31/07/2012	1899-12-31 03:57:00	0	0
31/07/2012	1899-12-31 03:58:00	0	0
31/07/2012	1899-12-31 03:59:00	0	0
31/07/2012	1899-12-31 04:00:00	0	0
31/07/2012	1899-12-31 04:01:00	0	0
31/07/2012	1899-12-31 04:02:00	0	0
31/07/2012	1899-12-31 04:03:00	0	0
31/07/2012	1899-12-31 04:04:00	0	0
31/07/2012	1899-12-31 04:05:00	0	0
31/07/2012	1899-12-31 04:06:00	0	0
31/07/2012	1899-12-31 04:07:00	0	0
31/07/2012	1899-12-31 04:08:00	0	0
31/07/2012	1899-12-31 04:09:00	0	0
31/07/2012	1899-12-31 04:10:00	0	1
31/07/2012	1899-12-31 04:11:00	217	1
31/07/2012	1899-12-31 04:12:00	247	1
31/07/2012	1899-12-31 04:13:00	217	1
31/07/2012	1899-12-31 04:14:00	182	1
31/07/2012	1899-12-31 04:15:00	137	1
31/07/2012	1899-12-31 04:16:00	147	1
31/07/2012	1899-12-31 04:17:00	170	1
31/07/2012	1899-12-31 04:18:00	132	1
31/07/2012	1899-12-31 04:19:00	159	1
31/07/2012	1899-12-31 04:20:00	170	1
31/07/2012	1899-12-31 04:21:00	231	1
31/07/2012	1899-12-31 04:22:00	247	1
31/07/2012	1899-12-31 04:23:00	188	1
31/07/2012	1899-12-31 04:24:00	303	1
31/07/2012	1899-12-31 04:25:00	419	1
31/07/2012	1899-12-31 04:26:00	345	1
31/07/2012	1899-12-31 04:27:00	393	1
31/07/2012	1899-12-31 04:28:00	202	1
31/07/2012	1899-12-31 04:29:00	313	1
31/07/2012	1899-12-31 04:30:00	195	1
31/07/2012	1899-12-31 04:31:00	115	1
31/07/2012	1899-12-31 04:32:00	265	1
31/07/2012	1899-12-31 04:33:00	224	1
31/07/2012	1899-12-31 04:34:00	273	1
31/07/2012	1899-12-31 04:35:00	265	1
31/07/2012	1899-12-31 04:36:00	202	1
31/07/2012	1899-12-31 04:37:00	406	1
31/07/2012	1899-12-31 04:38:00	292	1
31/07/2012	1899-12-31 04:39:00	356	1
31/07/2012	1899-12-31 04:40:00	239	1
31/07/2012	1899-12-31 04:41:00	368	1
31/07/2012	1899-12-31 04:42:00	323	1
31/07/2012	1899-12-31 04:43:00	463	1
31/07/2012	1899-12-31 04:44:00	141	1
31/07/2012	1899-12-31 04:45:00	323	1
31/07/2012	1899-12-31 04:46:00	393	1
31/07/2012	1899-12-31 04:47:00	433	1
31/07/2012	1899-12-31 04:48:00	406	1
31/07/2012	1899-12-31 04:49:00	380	1
31/07/2012	1899-12-31 04:50:00	356	1
31/07/2012	1899-12-31 04:51:00	477	1
31/07/2012	1899-12-31 04:52:00	303	1
31/07/2012	1899-12-31 04:53:00	303	1
31/07/2012	1899-12-31 04:54:00	256	1
31/07/2012	1899-12-31 04:55:00	124	1
31/07/2012	1899-12-31 04:56:00	393	1
31/07/2012	1899-12-31 04:57:00	224	1
31/07/2012	1899-12-31 04:58:00	256	1
31/07/2012	1899-12-31 04:59:00	188	1
31/07/2012	1899-12-31 05:00:00	176	1
31/07/2012	1899-12-31 05:01:00	15	1
31/07/2012	1899-12-31 05:02:00	102	1
31/07/2012	1899-12-31 05:03:00	345	1
31/07/2012	1899-12-31 05:04:00	224	1
31/07/2012	1899-12-31 05:05:00	345	1
31/07/2012	1899-12-31 05:06:00	265	1
31/07/2012	1899-12-31 05:07:00	209	1
31/07/2012	1899-12-31 05:08:00	217	1
31/07/2012	1899-12-31 05:09:00	231	1
31/07/2012	1899-12-31 05:10:00	209	1
31/07/2012	1899-12-31 05:11:00	419	1
31/07/2012	1899-12-31 05:12:00	239	1
31/07/2012	1899-12-31 05:13:00	292	1
31/07/2012	1899-12-31 05:14:00	176	1
31/07/2012	1899-12-31 05:15:00	176	1
31/07/2012	1899-12-31 05:16:00	256	1
31/07/2012	1899-12-31 05:17:00	247	1
31/07/2012	1899-12-31 05:18:00	102	1
31/07/2012	1899-12-31 05:19:00	115	1
31/07/2012	1899-12-31 05:20:00	239	1
31/07/2012	1899-12-31 05:21:00	153	1
31/07/2012	1899-12-31 05:22:00	256	1
31/07/2012	1899-12-31 05:23:00	111	1
31/07/2012	1899-12-31 05:24:00	81	1
31/07/2012	1899-12-31 05:25:00	224	1
31/07/2012	1899-12-31 05:26:00	147	1
31/07/2012	1899-12-31 05:27:00	209	1
31/07/2012	1899-12-31 05:28:00	292	1
31/07/2012	1899-12-31 05:29:00	176	1
31/07/2012	1899-12-31 05:30:00	153	1
31/07/2012	1899-12-31 05:31:00	239	1
31/07/2012	1899-12-31 05:32:00	292	1
31/07/2012	1899-12-31 05:33:00	282	1
31/07/2012	1899-12-31 05:34:00	239	1
31/07/2012	1899-12-31 05:35:00	356	1
31/07/2012	1899-12-31 05:36:00	273	1
31/07/2012	1899-12-31 05:37:00	153	1
31/07/2012	1899-12-31 05:38:00	313	1
31/07/2012	1899-12-31 05:39:00	265	1
31/07/2012	1899-12-31 05:40:00	153	1
31/07/2012	1899-12-31 05:41:00	265	1
31/07/2012	1899-12-31 05:42:00	7	1
31/07/2012	1899-12-31 05:43:00	102	1
31/07/2012	1899-12-31 05:44:00	132	1
31/07/2012	1899-12-31 05:45:00	128	1
31/07/2012	1899-12-31 05:46:00	147	1
31/07/2012	1899-12-31 05:47:00	195	1
31/07/2012	1899-12-31 05:48:00	128	1
31/07/2012	1899-12-31 05:49:00	170	1
31/07/2012	1899-12-31 05:50:00	292	1
31/07/2012	1899-12-31 05:51:00	231	1
31/07/2012	1899-12-31 05:52:00	323	1
31/07/2012	1899-12-31 05:53:00	256	1
31/07/2012	1899-12-31 05:54:00	170	1
31/07/2012	1899-12-31 05:55:00	176	1
31/07/2012	1899-12-31 05:56:00	36	1
31/07/2012	1899-12-31 05:57:00	176	1
31/07/2012	1899-12-31 05:58:00	81	1
31/07/2012	1899-12-31 05:59:00	115	1
31/07/2012	1899-12-31 06:00:00	164	1
31/07/2012	1899-12-31 06:01:00	22	1
31/07/2012	1899-12-31 06:02:00	76	1
31/07/2012	1899-12-31 06:03:00	256	1
31/07/2012	1899-12-31 06:04:00	313	1
31/07/2012	1899-12-31 06:05:00	323	1
31/07/2012	1899-12-31 06:06:00	170	1
31/07/2012	1899-12-31 06:07:00	313	1
31/07/2012	1899-12-31 06:08:00	265	1
31/07/2012	1899-12-31 06:09:00	323	1
31/07/2012	1899-12-31 06:10:00	202	1
31/07/2012	1899-12-31 06:11:00	182	1
31/07/2012	1899-12-31 06:12:00	282	1
31/07/2012	1899-12-31 06:13:00	292	1
31/07/2012	1899-12-31 06:14:00	159	1
31/07/2012	1899-12-31 06:15:00	333	1
31/07/2012	1899-12-31 06:16:00	345	1
31/07/2012	1899-12-31 06:17:00	55	1
31/07/2012	1899-12-31 06:18:00	137	1
31/07/2012	1899-12-31 06:19:00	153	1
31/07/2012	1899-12-31 06:20:00	124	1
31/07/2012	1899-12-31 06:21:00	282	1
31/07/2012	1899-12-31 06:22:00	44	1
31/07/2012	1899-12-31 06:23:00	247	1
31/07/2012	1899-12-31 06:24:00	170	1
31/07/2012	1899-12-31 06:25:00	73	1
31/07/2012	1899-12-31 06:26:00	76	1
31/07/2012	1899-12-31 06:27:00	7	1
31/07/2012	1899-12-31 06:28:00	67	1
31/07/2012	1899-12-31 06:29:00	58	1
31/07/2012	1899-12-31 06:30:00	19	1
31/07/2012	1899-12-31 06:31:00	26	1
31/07/2012	1899-12-31 06:32:00	0	0
31/07/2012	1899-12-31 06:33:00	6	0
31/07/2012	1899-12-31 06:34:00	0	1
31/07/2012	1899-12-31 06:35:00	176	1
31/07/2012	1899-12-31 06:36:00	90	1
31/07/2012	1899-12-31 06:37:00	84	1
31/07/2012	1899-12-31 06:38:00	119	1
31/07/2012	1899-12-31 06:39:00	111	1
31/07/2012	1899-12-31 06:40:00	247	1
31/07/2012	1899-12-31 06:41:00	282	1
31/07/2012	1899-12-31 06:42:00	256	1
31/07/2012	1899-12-31 06:43:00	247	1
31/07/2012	1899-12-31 06:44:00	202	1
31/07/2012	1899-12-31 06:45:00	303	1
31/07/2012	1899-12-31 06:46:00	147	1
31/07/2012	1899-12-31 06:47:00	217	1
31/07/2012	1899-12-31 06:48:00	345	1
31/07/2012	1899-12-31 06:49:00	111	1
31/07/2012	1899-12-31 06:50:00	345	1
31/07/2012	1899-12-31 06:51:00	247	1
31/07/2012	1899-12-31 06:52:00	368	1
31/07/2012	1899-12-31 06:53:00	182	1
31/07/2012	1899-12-31 06:54:00	323	1
31/07/2012	1899-12-31 06:55:00	303	1
31/07/2012	1899-12-31 06:56:00	124	1
31/07/2012	1899-12-31 06:57:00	170	1
31/07/2012	1899-12-31 06:58:00	303	1
31/07/2012	1899-12-31 06:59:00	153	1
31/07/2012	1899-12-31 07:00:00	188	1
31/07/2012	1899-12-31 07:01:00	132	1
31/07/2012	1899-12-31 07:02:00	265	1
31/07/2012	1899-12-31 07:03:00	153	1
31/07/2012	1899-12-31 07:04:00	448	1
31/07/2012	1899-12-31 07:05:00	247	1
31/07/2012	1899-12-31 07:06:00	303	1
31/07/2012	1899-12-31 07:07:00	182	1
31/07/2012	1899-12-31 07:08:00	356	1
31/07/2012	1899-12-31 07:09:00	393	1
31/07/2012	1899-12-31 07:10:00	202	1
31/07/2012	1899-12-31 07:11:00	147	1
31/07/2012	1899-12-31 07:12:00	93	1
31/07/2012	1899-12-31 07:13:00	419	1
31/07/2012	1899-12-31 07:14:00	195	1
31/07/2012	1899-12-31 07:15:00	303	1
31/07/2012	1899-12-31 07:16:00	97	1
31/07/2012	1899-12-31 07:17:00	239	1
31/07/2012	1899-12-31 07:18:00	195	1
31/07/2012	1899-12-31 07:19:00	81	1
31/07/2012	1899-12-31 07:20:00	132	1
31/07/2012	1899-12-31 07:21:00	115	1
31/07/2012	1899-12-31 07:22:00	81	1
31/07/2012	1899-12-31 07:23:00	0	1
31/07/2012	1899-12-31 07:24:00	0	0
31/07/2012	1899-12-31 07:25:00	0	0
31/07/2012	1899-12-31 07:26:00	0	0
31/07/2012	1899-12-31 07:27:00	0	0
31/07/2012	1899-12-31 07:28:00	0	0
31/07/2012	1899-12-31 07:29:00	0	0
31/07/2012	1899-12-31 07:30:00	0	0
31/07/2012	1899-12-31 07:31:00	0	0
31/07/2012	1899-12-31 07:32:00	0	0
31/07/2012	1899-12-31 07:33:00	3	0
31/07/2012	1899-12-31 07:34:00	0	0
31/07/2012	1899-12-31 07:35:00	0	0
31/07/2012	1899-12-31 07:36:00	0	1
31/07/2012	1899-12-31 07:37:00	97	1
31/07/2012	1899-12-31 07:38:00	164	1
31/07/2012	1899-12-31 07:39:00	313	1
31/07/2012	1899-12-31 07:40:00	81	1
31/07/2012	1899-12-31 07:41:00	195	1
31/07/2012	1899-12-31 07:42:00	202	1
31/07/2012	1899-12-31 07:43:00	164	1
31/07/2012	1899-12-31 07:44:00	195	1
31/07/2012	1899-12-31 07:45:00	106	1
31/07/2012	1899-12-31 07:46:00	247	1
31/07/2012	1899-12-31 07:47:00	124	1
31/07/2012	1899-12-31 07:48:00	12	1
31/07/2012	1899-12-31 07:49:00	15	1
31/07/2012	1899-12-31 07:50:00	147	1
31/07/2012	1899-12-31 07:51:00	76	1
31/07/2012	1899-12-31 07:52:00	55	1
31/07/2012	1899-12-31 07:53:00	28	1
31/07/2012	1899-12-31 07:54:00	79	1
31/07/2012	1899-12-31 07:55:00	217	1
31/07/2012	1899-12-31 07:56:00	124	1
31/07/2012	1899-12-31 07:57:00	70	1
31/07/2012	1899-12-31 07:58:00	73	1
31/07/2012	1899-12-31 07:59:00	90	1
31/07/2012	1899-12-31 08:00:00	164	1
31/07/2012	1899-12-31 08:01:00	313	1
31/07/2012	1899-12-31 08:02:00	128	1
31/07/2012	1899-12-31 08:03:00	0	1
31/07/2012	1899-12-31 08:04:00	90	1
31/07/2012	1899-12-31 08:05:00	188	1
31/07/2012	1899-12-31 08:06:00	176	1
31/07/2012	1899-12-31 08:07:00	159	1
31/07/2012	1899-12-31 08:08:00	119	1
31/07/2012	1899-12-31 08:09:00	313	1
31/07/2012	1899-12-31 08:10:00	419	1
31/07/2012	1899-12-31 08:11:00	61	1
31/07/2012	1899-12-31 08:12:00	170	1
31/07/2012	1899-12-31 08:13:00	9	1
31/07/2012	1899-12-31 08:14:00	463	1
31/07/2012	1899-12-31 08:15:00	433	1
31/07/2012	1899-12-31 08:16:00	345	1
31/07/2012	1899-12-31 08:17:00	239	1
31/07/2012	1899-12-31 08:18:00	448	1
31/07/2012	1899-12-31 08:19:00	132	1
31/07/2012	1899-12-31 08:20:00	38	1
31/07/2012	1899-12-31 08:21:00	79	1
31/07/2012	1899-12-31 08:22:00	239	1
31/07/2012	1899-12-31 08:23:00	76	1
31/07/2012	1899-12-31 08:24:00	0	1
31/07/2012	1899-12-31 08:25:00	0	0
31/07/2012	1899-12-31 08:26:00	0	0
31/07/2012	1899-12-31 08:27:00	0	0
31/07/2012	1899-12-31 08:28:00	0	0
31/07/2012	1899-12-31 08:29:00	0	0
31/07/2012	1899-12-31 08:30:00	0	0
31/07/2012	1899-12-31 08:31:00	0	0
31/07/2012	1899-12-31 08:32:00	0	0
31/07/2012	1899-12-31 08:33:00	0	0
31/07/2012	1899-12-31 08:34:00	0	0
31/07/2012	1899-12-31 08:35:00	0	0
31/07/2012	1899-12-31 08:36:00	0	0
31/07/2012	1899-12-31 08:37:00	84	1
31/07/2012	1899-12-31 08:38:00	0	0
31/07/2012	1899-12-31 08:39:00	0	0
31/07/2012	1899-12-31 08:40:00	0	0
31/07/2012	1899-12-31 08:41:00	0	0
31/07/2012	1899-12-31 08:42:00	0	0
31/07/2012	1899-12-31 08:43:00	0	0
31/07/2012	1899-12-31 08:44:00	0	0
31/07/2012	1899-12-31 08:45:00	0	0
31/07/2012	1899-12-31 08:46:00	0	0
31/07/2012	1899-12-31 08:47:00	0	0
31/07/2012	1899-12-31 08:48:00	0	0
31/07/2012	1899-12-31 08:49:00	0	0
31/07/2012	1899-12-31 08:50:00	0	0
31/07/2012	1899-12-31 08:51:00	0	0
31/07/2012	1899-12-31 08:52:00	22	1
31/07/2012	1899-12-31 08:53:00	202	1
31/07/2012	1899-12-31 08:54:00	303	1
31/07/2012	1899-12-31 08:55:00	525	1
31/07/2012	1899-12-31 08:56:00	164	1
31/07/2012	1899-12-31 08:57:00	42	1
31/07/2012	1899-12-31 08:58:00	137	1
31/07/2012	1899-12-31 08:59:00	164	1
31/07/2012	1899-12-31 09:00:00	292	1
31/07/2012	1899-12-31 09:01:00	159	1
31/07/2012	1899-12-31 09:02:00	164	1
31/07/2012	1899-12-31 09:03:00	239	1
31/07/2012	1899-12-31 09:04:00	49	1
31/07/2012	1899-12-31 09:05:00	209	1
31/07/2012	1899-12-31 09:06:00	231	1
31/07/2012	1899-12-31 09:07:00	87	1
31/07/2012	1899-12-31 09:08:00	195	1
31/07/2012	1899-12-31 09:09:00	209	1
31/07/2012	1899-12-31 09:10:00	195	1
31/07/2012	1899-12-31 09:11:00	39	1
31/07/2012	1899-12-31 09:12:00	153	1
31/07/2012	1899-12-31 09:13:00	106	1
31/07/2012	1899-12-31 09:14:00	137	1
31/07/2012	1899-12-31 09:15:00	209	1
31/07/2012	1899-12-31 09:16:00	55	1
31/07/2012	1899-12-31 09:17:00	182	1
31/07/2012	1899-12-31 09:18:00	209	1
31/07/2012	1899-12-31 09:19:00	195	1
31/07/2012	1899-12-31 09:20:00	313	1
31/07/2012	1899-12-31 09:21:00	273	1
31/07/2012	1899-12-31 09:22:00	164	1
31/07/2012	1899-12-31 09:23:00	406	1
31/07/2012	1899-12-31 09:24:00	67	1
31/07/2012	1899-12-31 09:25:00	292	1
31/07/2012	1899-12-31 09:26:00	49	1
31/07/2012	1899-12-31 09:27:00	560	1
31/07/2012	1899-12-31 09:28:00	265	1
31/07/2012	1899-12-31 09:29:00	111	1
31/07/2012	1899-12-31 09:30:00	231	1
31/07/2012	1899-12-31 09:31:00	0	1
31/07/2012	1899-12-31 09:32:00	292	1
31/07/2012	1899-12-31 09:33:00	209	1
31/07/2012	1899-12-31 09:34:00	282	1
31/07/2012	1899-12-31 09:35:00	58	1
31/07/2012	1899-12-31 09:36:00	463	1
31/07/2012	1899-12-31 09:37:00	202	1
31/07/2012	1899-12-31 09:38:00	164	1
31/07/2012	1899-12-31 09:39:00	61	1
31/07/2012	1899-12-31 09:40:00	419	1
31/07/2012	1899-12-31 09:41:00	202	1
31/07/2012	1899-12-31 09:42:00	356	1
31/07/2012	1899-12-31 09:43:00	463	1
31/07/2012	1899-12-31 09:44:00	132	1
31/07/2012	1899-12-31 09:45:00	419	1
31/07/2012	1899-12-31 09:46:00	303	1
31/07/2012	1899-12-31 09:47:00	239	1
31/07/2012	1899-12-31 09:48:00	217	1
31/07/2012	1899-12-31 09:49:00	64	1
31/07/2012	1899-12-31 09:50:00	159	1
31/07/2012	1899-12-31 09:51:00	292	1
31/07/2012	1899-12-31 09:52:00	170	1
31/07/2012	1899-12-31 09:53:00	477	1
31/07/2012	1899-12-31 09:54:00	159	1
31/07/2012	1899-12-31 09:55:00	313	1
31/07/2012	1899-12-31 09:56:00	292	1
31/07/2012	1899-12-31 09:57:00	164	1
31/07/2012	1899-12-31 09:58:00	356	1
31/07/2012	1899-12-31 09:59:00	49	1
31/07/2012	1899-12-31 10:00:00	333	1
31/07/2012	1899-12-31 10:01:00	87	1
31/07/2012	1899-12-31 10:02:00	282	1
31/07/2012	1899-12-31 10:03:00	303	1
31/07/2012	1899-12-31 10:04:00	141	1
31/07/2012	1899-12-31 10:05:00	176	1
31/07/2012	1899-12-31 10:06:00	579	1
31/07/2012	1899-12-31 10:07:00	380	1
31/07/2012	1899-12-31 10:08:00	393	1
31/07/2012	1899-12-31 10:09:00	239	1
31/07/2012	1899-12-31 10:10:00	292	1
31/07/2012	1899-12-31 10:11:00	202	1
31/07/2012	1899-12-31 10:12:00	209	1
31/07/2012	1899-12-31 10:13:00	265	1
31/07/2012	1899-12-31 10:14:00	368	1
31/07/2012	1899-12-31 10:15:00	380	1
31/07/2012	1899-12-31 10:16:00	313	1
31/07/2012	1899-12-31 10:17:00	323	1
31/07/2012	1899-12-31 10:18:00	47	1
31/07/2012	1899-12-31 10:19:00	209	1
31/07/2012	1899-12-31 10:20:00	90	1
31/07/2012	1899-12-31 10:21:00	0	1
31/07/2012	1899-12-31 10:22:00	0	0
31/07/2012	1899-12-31 10:23:00	0	0
31/07/2012	1899-12-31 10:24:00	0	0
31/07/2012	1899-12-31 10:25:00	0	0
31/07/2012	1899-12-31 10:26:00	0	0
31/07/2012	1899-12-31 10:27:00	0	0
31/07/2012	1899-12-31 10:28:00	0	0
31/07/2012	1899-12-31 10:29:00	0	0
31/07/2012	1899-12-31 10:30:00	0	0
31/07/2012	1899-12-31 10:31:00	0	0
31/07/2012	1899-12-31 10:32:00	0	0
31/07/2012	1899-12-31 10:33:00	0	0
31/07/2012	1899-12-31 10:34:00	0	0
31/07/2012	1899-12-31 10:35:00	0	1
31/07/2012	1899-12-31 10:36:00	119	1
31/07/2012	1899-12-31 10:37:00	231	1
31/07/2012	1899-12-31 10:38:00	217	1
31/07/2012	1899-12-31 10:39:00	147	1
31/07/2012	1899-12-31 10:40:00	224	1
31/07/2012	1899-12-31 10:41:00	102	1
31/07/2012	1899-12-31 10:42:00	345	1
31/07/2012	1899-12-31 10:43:00	217	1
31/07/2012	1899-12-31 10:44:00	493	1
31/07/2012	1899-12-31 10:45:00	239	1
31/07/2012	1899-12-31 10:46:00	147	1
31/07/2012	1899-12-31 10:47:00	356	1
31/07/2012	1899-12-31 10:48:00	393	1
31/07/2012	1899-12-31 10:49:00	209	1
31/07/2012	1899-12-31 10:50:00	247	1
31/07/2012	1899-12-31 10:51:00	159	1
31/07/2012	1899-12-31 10:52:00	292	1
31/07/2012	1899-12-31 10:53:00	195	1
31/07/2012	1899-12-31 10:54:00	313	1
31/07/2012	1899-12-31 10:55:00	239	1
31/07/2012	1899-12-31 10:56:00	560	1
31/07/2012	1899-12-31 10:57:00	265	1
31/07/2012	1899-12-31 10:58:00	406	1
31/07/2012	1899-12-31 10:59:00	598	1
31/07/2012	1899-12-31 11:00:00	209	1
31/07/2012	1899-12-31 11:01:00	256	1
31/07/2012	1899-12-31 11:02:00	303	1
31/07/2012	1899-12-31 11:03:00	265	1
31/07/2012	1899-12-31 11:04:00	345	1
31/07/2012	1899-12-31 11:05:00	303	1
31/07/2012	1899-12-31 11:06:00	525	1
31/07/2012	1899-12-31 11:07:00	323	1
31/07/2012	1899-12-31 11:08:00	147	1
31/07/2012	1899-12-31 11:09:00	265	1
31/07/2012	1899-12-31 11:10:00	333	1
31/07/2012	1899-12-31 11:11:00	345	1
31/07/2012	1899-12-31 11:12:00	141	1
31/07/2012	1899-12-31 11:13:00	292	1
31/07/2012	1899-12-31 11:14:00	52	1
31/07/2012	1899-12-31 11:15:00	356	1
31/07/2012	1899-12-31 11:16:00	141	1
31/07/2012	1899-12-31 11:17:00	119	1
31/07/2012	1899-12-31 11:18:00	49	1
31/07/2012	1899-12-31 11:19:00	106	1
31/07/2012	1899-12-31 11:20:00	170	1
31/07/2012	1899-12-31 11:21:00	393	1
31/07/2012	1899-12-31 11:22:00	124	1
31/07/2012	1899-12-31 11:23:00	256	1
31/07/2012	1899-12-31 11:24:00	303	1
31/07/2012	1899-12-31 11:25:00	239	1
31/07/2012	1899-12-31 11:26:00	256	1
31/07/2012	1899-12-31 11:27:00	256	1
31/07/2012	1899-12-31 11:28:00	217	1
31/07/2012	1899-12-31 11:29:00	217	1
31/07/2012	1899-12-31 11:30:00	84	1
31/07/2012	1899-12-31 11:31:00	128	1
31/07/2012	1899-12-31 11:32:00	477	1
31/07/2012	1899-12-31 11:33:00	202	1
31/07/2012	1899-12-31 11:34:00	282	1
31/07/2012	1899-12-31 11:35:00	147	1
31/07/2012	1899-12-31 11:36:00	356	1
31/07/2012	1899-12-31 11:37:00	217	1
31/07/2012	1899-12-31 11:38:00	265	1
31/07/2012	1899-12-31 11:39:00	119	1
31/07/2012	1899-12-31 11:40:00	137	1
31/07/2012	1899-12-31 11:41:00	0	1
31/07/2012	1899-12-31 11:42:00	153	1
31/07/2012	1899-12-31 11:43:00	102	1
31/07/2012	1899-12-31 11:44:00	20	1
31/07/2012	1899-12-31 11:45:00	111	1
31/07/2012	1899-12-31 11:46:00	128	1
31/07/2012	1899-12-31 11:47:00	23	1
31/07/2012	1899-12-31 11:48:00	97	1
31/07/2012	1899-12-31 11:49:00	3	1
31/07/2012	1899-12-31 11:50:00	0	0
31/07/2012	1899-12-31 11:51:00	47	1
31/07/2012	1899-12-31 11:52:00	64	1
31/07/2012	1899-12-31 11:53:00	124	1
31/07/2012	1899-12-31 11:54:00	345	1
31/07/2012	1899-12-31 11:55:00	188	1
31/07/2012	1899-12-31 11:56:00	159	1
31/07/2012	1899-12-31 11:57:00	81	1
31/07/2012	1899-12-31 11:58:00	141	1
31/07/2012	1899-12-31 11:59:00	31	1
31/07/2012	1899-12-31 12:00:00	313	1
31/07/2012	1899-12-31 12:01:00	23	1
31/07/2012	1899-12-31 12:02:00	0	1
31/07/2012	1899-12-31 12:03:00	247	1
31/07/2012	1899-12-31 12:04:00	128	1
31/07/2012	1899-12-31 12:05:00	368	1
31/07/2012	1899-12-31 12:06:00	182	1
31/07/2012	1899-12-31 12:07:00	0	1
31/07/2012	1899-12-31 12:08:00	0	1
31/07/2012	1899-12-31 12:09:00	76	1
31/07/2012	1899-12-31 12:10:00	31	1
31/07/2012	1899-12-31 12:11:00	97	1
31/07/2012	1899-12-31 12:12:00	106	1
31/07/2012	1899-12-31 12:13:00	119	1
31/07/2012	1899-12-31 12:14:00	345	1
31/07/2012	1899-12-31 12:15:00	292	1
31/07/2012	1899-12-31 12:16:00	292	1
31/07/2012	1899-12-31 12:17:00	195	1
31/07/2012	1899-12-31 12:18:00	159	1
31/07/2012	1899-12-31 12:19:00	111	1
31/07/2012	1899-12-31 12:20:00	313	1
31/07/2012	1899-12-31 12:21:00	231	1
31/07/2012	1899-12-31 12:22:00	124	1
31/07/2012	1899-12-31 12:23:00	356	1
31/07/2012	1899-12-31 12:24:00	323	1
31/07/2012	1899-12-31 12:25:00	93	1
31/07/2012	1899-12-31 12:26:00	265	1
31/07/2012	1899-12-31 12:27:00	247	1
31/07/2012	1899-12-31 12:28:00	106	1
31/07/2012	1899-12-31 12:29:00	282	1
31/07/2012	1899-12-31 12:30:00	433	1
31/07/2012	1899-12-31 12:31:00	164	1
31/07/2012	1899-12-31 12:32:00	111	1
31/07/2012	1899-12-31 12:33:00	493	1
31/07/2012	1899-12-31 12:34:00	217	1
31/07/2012	1899-12-31 12:35:00	202	1
31/07/2012	1899-12-31 12:36:00	147	1
31/07/2012	1899-12-31 12:37:00	247	1
31/07/2012	1899-12-31 12:38:00	419	1
31/07/2012	1899-12-31 12:39:00	282	1
31/07/2012	1899-12-31 12:40:00	106	1
31/07/2012	1899-12-31 12:41:00	247	1
31/07/2012	1899-12-31 12:42:00	239	1
31/07/2012	1899-12-31 12:43:00	239	1
31/07/2012	1899-12-31 12:44:00	543	1
31/07/2012	1899-12-31 12:45:00	256	1
31/07/2012	1899-12-31 12:46:00	176	1
31/07/2012	1899-12-31 12:47:00	0	1
31/07/2012	1899-12-31 12:48:00	0	1
31/07/2012	1899-12-31 12:49:00	87	1
31/07/2012	1899-12-31 12:50:00	41	1
31/07/2012	1899-12-31 12:51:00	153	1
31/07/2012	1899-12-31 12:52:00	26	1
31/07/2012	1899-12-31 12:53:00	15	1
31/07/2012	1899-12-31 12:54:00	0	0
31/07/2012	1899-12-31 12:55:00	0	0
31/07/2012	1899-12-31 12:56:00	0	0
31/07/2012	1899-12-31 12:57:00	0	0
31/07/2012	1899-12-31 12:58:00	29	1
31/07/2012	1899-12-31 12:59:00	182	1
31/07/2012	1899-12-31 13:00:00	141	1
31/07/2012	1899-12-31 13:01:00	137	1
31/07/2012	1899-12-31 13:02:00	87	1
31/07/2012	1899-12-31 13:03:00	256	1
31/07/2012	1899-12-31 13:04:00	0	1
31/07/2012	1899-12-31 13:05:00	84	1
31/07/2012	1899-12-31 13:06:00	111	1
31/07/2012	1899-12-31 13:07:00	38	1
31/07/2012	1899-12-31 13:08:00	70	1
31/07/2012	1899-12-31 13:09:00	45	1
31/07/2012	1899-12-31 13:10:00	70	1
31/07/2012	1899-12-31 13:11:00	76	1
31/07/2012	1899-12-31 13:12:00	12	1
31/07/2012	1899-12-31 13:13:00	3	0
31/07/2012	1899-12-31 13:14:00	26	1
31/07/2012	1899-12-31 13:15:00	0	1
31/07/2012	1899-12-31 13:16:00	115	1
31/07/2012	1899-12-31 13:17:00	84	1
31/07/2012	1899-12-31 13:18:00	115	1
31/07/2012	1899-12-31 13:19:00	128	1
31/07/2012	1899-12-31 13:20:00	176	1
31/07/2012	1899-12-31 13:21:00	132	1
31/07/2012	1899-12-31 13:22:00	323	1
31/07/2012	1899-12-31 13:23:00	47	1
31/07/2012	1899-12-31 13:24:00	231	1
31/07/2012	1899-12-31 13:25:00	239	1
31/07/2012	1899-12-31 13:26:00	406	1
31/07/2012	1899-12-31 13:27:00	265	1
31/07/2012	1899-12-31 13:28:00	119	1
31/07/2012	1899-12-31 13:29:00	323	1
31/07/2012	1899-12-31 13:30:00	15	1
31/07/2012	1899-12-31 13:31:00	217	1
31/07/2012	1899-12-31 13:32:00	90	1
31/07/2012	1899-12-31 13:33:00	159	1
31/07/2012	1899-12-31 13:34:00	176	1
31/07/2012	1899-12-31 13:35:00	45	1
31/07/2012	1899-12-31 13:36:00	282	1
31/07/2012	1899-12-31 13:37:00	124	1
31/07/2012	1899-12-31 13:38:00	115	1
31/07/2012	1899-12-31 13:39:00	170	1
31/07/2012	1899-12-31 13:40:00	32	1
31/07/2012	1899-12-31 13:41:00	70	1
31/07/2012	1899-12-31 13:42:00	79	1
31/07/2012	1899-12-31 13:43:00	10	1
31/07/2012	1899-12-31 13:44:00	76	1
31/07/2012	1899-12-31 13:45:00	45	1
31/07/2012	1899-12-31 13:46:00	224	1
31/07/2012	1899-12-31 13:47:00	256	1
31/07/2012	1899-12-31 13:48:00	256	1
31/07/2012	1899-12-31 13:49:00	67	1
31/07/2012	1899-12-31 13:50:00	36	1
31/07/2012	1899-12-31 13:51:00	73	1
31/07/2012	1899-12-31 13:52:00	26	1
31/07/2012	1899-12-31 13:53:00	137	1
31/07/2012	1899-12-31 13:54:00	164	1
31/07/2012	1899-12-31 13:55:00	323	1
31/07/2012	1899-12-31 13:56:00	64	1
31/07/2012	1899-12-31 13:57:00	52	1
31/07/2012	1899-12-31 13:58:00	90	1
31/07/2012	1899-12-31 13:59:00	61	1
31/07/2012	1899-12-31 14:00:00	64	1
31/07/2012	1899-12-31 14:01:00	55	1
31/07/2012	1899-12-31 14:02:00	124	1
31/07/2012	1899-12-31 14:03:00	0	1
31/07/2012	1899-12-31 14:04:00	36	1
31/07/2012	1899-12-31 14:05:00	119	1
31/07/2012	1899-12-31 14:06:00	25	1
31/07/2012	1899-12-31 14:07:00	147	1
31/07/2012	1899-12-31 14:08:00	23	1
31/07/2012	1899-12-31 14:09:00	231	1
31/07/2012	1899-12-31 14:10:00	132	1
31/07/2012	1899-12-31 14:11:00	217	1
31/07/2012	1899-12-31 14:12:00	147	1
31/07/2012	1899-12-31 14:13:00	137	1
31/07/2012	1899-12-31 14:14:00	202	1
31/07/2012	1899-12-31 14:15:00	159	1
31/07/2012	1899-12-31 14:16:00	159	1
31/07/2012	1899-12-31 14:17:00	164	1
31/07/2012	1899-12-31 14:18:00	41	1
31/07/2012	1899-12-31 14:19:00	124	1
31/07/2012	1899-12-31 14:20:00	0	1
31/07/2012	1899-12-31 14:21:00	0	0
31/07/2012	1899-12-31 14:22:00	35	1
31/07/2012	1899-12-31 14:23:00	0	0
31/07/2012	1899-12-31 14:24:00	0	0
31/07/2012	1899-12-31 14:25:00	0	0
31/07/2012	1899-12-31 14:26:00	0	0
31/07/2012	1899-12-31 14:27:00	0	0
31/07/2012	1899-12-31 14:28:00	0	0
31/07/2012	1899-12-31 14:29:00	0	0
31/07/2012	1899-12-31 14:30:00	0	0
31/07/2012	1899-12-31 14:31:00	0	0
31/07/2012	1899-12-31 14:32:00	0	0
31/07/2012	1899-12-31 14:33:00	0	1
31/07/2012	1899-12-31 14:34:00	147	1
31/07/2012	1899-12-31 14:35:00	115	1
31/07/2012	1899-12-31 14:36:00	49	1
31/07/2012	1899-12-31 14:37:00	87	1
31/07/2012	1899-12-31 14:38:00	124	1
31/07/2012	1899-12-31 14:39:00	0	1
31/07/2012	1899-12-31 14:40:00	49	1
31/07/2012	1899-12-31 14:41:00	12	1
31/07/2012	1899-12-31 14:42:00	58	1
31/07/2012	1899-12-31 14:43:00	132	1
31/07/2012	1899-12-31 14:44:00	170	1
31/07/2012	1899-12-31 14:45:00	256	1
31/07/2012	1899-12-31 14:46:00	97	1
31/07/2012	1899-12-31 14:47:00	67	1
31/07/2012	1899-12-31 14:48:00	159	1
31/07/2012	1899-12-31 14:49:00	132	1
31/07/2012	1899-12-31 14:50:00	26	1
31/07/2012	1899-12-31 14:51:00	79	1
31/07/2012	1899-12-31 14:52:00	35	1
31/07/2012	1899-12-31 14:53:00	188	1
31/07/2012	1899-12-31 14:54:00	79	1
31/07/2012	1899-12-31 14:55:00	256	1
31/07/2012	1899-12-31 14:56:00	97	1
31/07/2012	1899-12-31 14:57:00	164	1
31/07/2012	1899-12-31 14:58:00	195	1
31/07/2012	1899-12-31 14:59:00	333	1
31/07/2012	1899-12-31 15:00:00	115	1
31/07/2012	1899-12-31 15:01:00	195	1
31/07/2012	1899-12-31 15:02:00	141	1
31/07/2012	1899-12-31 15:03:00	323	1
31/07/2012	1899-12-31 15:04:00	115	1
31/07/2012	1899-12-31 15:05:00	124	1
31/07/2012	1899-12-31 15:06:00	153	1
31/07/2012	1899-12-31 15:07:00	333	1
31/07/2012	1899-12-31 15:08:00	176	1
31/07/2012	1899-12-31 15:09:00	239	1
31/07/2012	1899-12-31 15:10:00	170	1
31/07/2012	1899-12-31 15:11:00	231	1
31/07/2012	1899-12-31 15:12:00	176	1
31/07/2012	1899-12-31 15:13:00	273	1
31/07/2012	1899-12-31 15:14:00	119	1
31/07/2012	1899-12-31 15:15:00	256	1
31/07/2012	1899-12-31 15:16:00	333	1
31/07/2012	1899-12-31 15:17:00	333	1
31/07/2012	1899-12-31 15:18:00	115	1
31/07/2012	1899-12-31 15:19:00	42	1
31/07/2012	1899-12-31 15:20:00	176	1
31/07/2012	1899-12-31 15:21:00	137	1
31/07/2012	1899-12-31 15:22:00	153	1
31/07/2012	1899-12-31 15:23:00	159	1
31/07/2012	1899-12-31 15:24:00	393	1
31/07/2012	1899-12-31 15:25:00	282	1
31/07/2012	1899-12-31 15:26:00	87	1
31/07/2012	1899-12-31 15:27:00	102	1
31/07/2012	1899-12-31 15:28:00	209	1
31/07/2012	1899-12-31 15:29:00	380	1
31/07/2012	1899-12-31 15:30:00	256	1
31/07/2012	1899-12-31 15:31:00	84	1
31/07/2012	1899-12-31 15:32:00	64	1
31/07/2012	1899-12-31 15:33:00	231	1
31/07/2012	1899-12-31 15:34:00	164	1
31/07/2012	1899-12-31 15:35:00	3	1
31/07/2012	1899-12-31 15:36:00	67	1
31/07/2012	1899-12-31 15:37:00	239	1
31/07/2012	1899-12-31 15:38:00	1129	1
31/07/2012	1899-12-31 15:39:00	1363	1
31/07/2012	1899-12-31 15:40:00	823	1
31/07/2012	1899-12-31 15:41:00	0	1
31/07/2012	1899-12-31 15:42:00	0	1
31/07/2012	1899-12-31 15:43:00	0	1
31/07/2012	1899-12-31 15:44:00	0	1
	1899-12-31 15:45:00		1
	1899-12-31 15:46:00		1
	1899-12-31 15:47:00		1
	1899-12-31 15:48:00		1
	1899-12-31 15:49:00		1
	1899-12-31 15:50:00		1
	1899-12-31 15:51:00		1
	1899-12-31 15:52:00		1
	1899-12-31 15:53:00		1
	1899-12-31 15:54:00		1
	1899-12-31 15:55:00		1
	1899-12-31 15:56:00		1
	1899-12-31 15:57:00		1
	1899-12-31 15:58:00		1
	1899-12-31 15:59:00		1
31/07/2012	1899-12-31 16:00:00	0	1
31/07/2012	1899-12-31 16:01:00	0	1
31/07/2012	1899-12-31 16:02:00	0	0
31/07/2012	1899-12-31 16:03:00	0	0
31/07/2012	1899-12-31 16:04:00	0	0
31/07/2012	1899-12-31 16:05:00	0	1
31/07/2012	1899-12-31 16:06:00	164	1
31/07/2012	1899-12-31 16:07:00	0	1
31/07/2012	1899-12-31 16:08:00	273	1
31/07/2012	1899-12-31 16:09:00	0	1
31/07/2012	1899-12-31 16:10:00	0	0
31/07/2012	1899-12-31 16:11:00	0	0
31/07/2012	1899-12-31 16:12:00	0	0
31/07/2012	1899-12-31 16:13:00	0	0
31/07/2012	1899-12-31 16:14:00	0	1
31/07/2012	1899-12-31 16:15:00	477	1
31/07/2012	1899-12-31 16:16:00	1129	1
31/07/2012	1899-12-31 16:17:00	995	1
31/07/2012	1899-12-31 16:18:00	292	1
31/07/2012	1899-12-31 16:19:00	128	1
31/07/2012	1899-12-31 16:20:00	303	1
31/07/2012	1899-12-31 16:21:00	224	1
31/07/2012	1899-12-31 16:22:00	247	1
31/07/2012	1899-12-31 16:23:00	170	1
31/07/2012	1899-12-31 16:24:00	111	1
31/07/2012	1899-12-31 16:25:00	115	1
31/07/2012	1899-12-31 16:26:00	333	1
31/07/2012	1899-12-31 16:27:00	209	1
31/07/2012	1899-12-31 16:28:00	153	1
31/07/2012	1899-12-31 16:29:00	73	1
31/07/2012	1899-12-31 16:30:00	256	1
31/07/2012	1899-12-31 16:31:00	29	1
31/07/2012	1899-12-31 16:32:00	106	1
31/07/2012	1899-12-31 16:33:00	313	1
31/07/2012	1899-12-31 16:34:00	273	1
31/07/2012	1899-12-31 16:35:00	132	1
31/07/2012	1899-12-31 16:36:00	147	1
31/07/2012	1899-12-31 16:37:00	224	1
31/07/2012	1899-12-31 16:38:00	76	1
31/07/2012	1899-12-31 16:39:00	41	1
31/07/2012	1899-12-31 16:40:00	313	1
31/07/2012	1899-12-31 16:41:00	282	1
31/07/2012	1899-12-31 16:42:00	132	1
31/07/2012	1899-12-31 16:43:00	64	1
31/07/2012	1899-12-31 16:44:00	93	1
31/07/2012	1899-12-31 16:45:00	84	1
31/07/2012	1899-12-31 16:46:00	28	1
31/07/2012	1899-12-31 16:47:00	128	1
31/07/2012	1899-12-31 16:48:00	29	1
31/07/2012	1899-12-31 16:49:00	176	1
31/07/2012	1899-12-31 16:50:00	406	1
31/07/2012	1899-12-31 16:51:00	159	1
31/07/2012	1899-12-31 16:52:00	93	1
31/07/2012	1899-12-31 16:53:00	25	1
31/07/2012	1899-12-31 16:54:00	111	1
31/07/2012	1899-12-31 16:55:00	247	1
31/07/2012	1899-12-31 16:56:00	137	1
31/07/2012	1899-12-31 16:57:00	47	1
31/07/2012	1899-12-31 16:58:00	93	1
31/07/2012	1899-12-31 16:59:00	170	1
31/07/2012	1899-12-31 17:00:00	292	1
31/07/2012	1899-12-31 17:01:00	128	1
31/07/2012	1899-12-31 17:02:00	153	1
31/07/2012	1899-12-31 17:03:00	44	1
31/07/2012	1899-12-31 17:04:00	153	1
31/07/2012	1899-12-31 17:05:00	137	1
31/07/2012	1899-12-31 17:06:00	128	1
31/07/2012	1899-12-31 17:07:00	84	1
31/07/2012	1899-12-31 17:08:00	81	1
31/07/2012	1899-12-31 17:09:00	217	1
31/07/2012	1899-12-31 17:10:00	195	1
31/07/2012	1899-12-31 17:11:00	323	1
31/07/2012	1899-12-31 17:12:00	209	1
31/07/2012	1899-12-31 17:13:00	81	1
31/07/2012	1899-12-31 17:14:00	0	1
31/07/2012	1899-12-31 17:15:00	188	1
31/07/2012	1899-12-31 17:16:00	47	1
31/07/2012	1899-12-31 17:17:00	147	1
31/07/2012	1899-12-31 17:18:00	217	1
31/07/2012	1899-12-31 17:19:00	106	1
31/07/2012	1899-12-31 17:20:00	90	1
31/07/2012	1899-12-31 17:21:00	31	1
31/07/2012	1899-12-31 17:22:00	231	1
31/07/2012	1899-12-31 17:23:00	22	1
31/07/2012	1899-12-31 17:24:00	0	1
31/07/2012	1899-12-31 17:25:00	273	1
31/07/2012	1899-12-31 17:26:00	202	1
31/07/2012	1899-12-31 17:27:00	132	1
31/07/2012	1899-12-31 17:28:00	195	1
31/07/2012	1899-12-31 17:29:00	217	1
31/07/2012	1899-12-31 17:30:00	170	1
31/07/2012	1899-12-31 17:31:00	247	1
31/07/2012	1899-12-31 17:32:00	4	1
31/07/2012	1899-12-31 17:33:00	419	1
31/07/2012	1899-12-31 17:34:00	209	1
31/07/2012	1899-12-31 17:35:00	217	1
31/07/2012	1899-12-31 17:36:00	292	1
31/07/2012	1899-12-31 17:37:00	239	1
31/07/2012	1899-12-31 17:38:00	303	1
31/07/2012	1899-12-31 17:39:00	147	1
31/07/2012	1899-12-31 17:40:00	102	1
31/07/2012	1899-12-31 17:41:00	97	1
31/07/2012	1899-12-31 17:42:00	141	1
31/07/2012	1899-12-31 17:43:00	90	1
31/07/2012	1899-12-31 17:44:00	33	1
31/07/2012	1899-12-31 17:45:00	58	1
31/07/2012	1899-12-31 17:46:00	73	1
31/07/2012	1899-12-31 17:47:00	202	1
31/07/2012	1899-12-31 17:48:00	128	1
31/07/2012	1899-12-31 17:49:00	128	1
31/07/2012	1899-12-31 17:50:00	93	1
31/07/2012	1899-12-31 17:51:00	182	1
31/07/2012	1899-12-31 17:52:00	265	1
31/07/2012	1899-12-31 17:53:00	303	1
31/07/2012	1899-12-31 17:54:00	224	1
31/07/2012	1899-12-31 17:55:00	217	1
31/07/2012	1899-12-31 17:56:00	209	1
31/07/2012	1899-12-31 17:57:00	231	1
31/07/2012	1899-12-31 17:58:00	128	1
31/07/2012	1899-12-31 17:59:00	90	1
31/07/2012	1899-12-31 18:00:00	0	1
31/07/2012	1899-12-31 18:01:00	55	1
31/07/2012	1899-12-31 18:02:00	47	1
31/07/2012	1899-12-31 18:03:00	0	1
31/07/2012	1899-12-31 18:04:00	49	1
31/07/2012	1899-12-31 18:05:00	128	1
31/07/2012	1899-12-31 18:06:00	147	1
31/07/2012	1899-12-31 18:07:00	159	1
31/07/2012	1899-12-31 18:08:00	147	1
31/07/2012	1899-12-31 18:09:00	70	1
31/07/2012	1899-12-31 18:10:00	170	1
31/07/2012	1899-12-31 18:11:00	159	1
31/07/2012	1899-12-31 18:12:00	368	1
31/07/2012	1899-12-31 18:13:00	345	1
31/07/2012	1899-12-31 18:14:00	32	1
31/07/2012	1899-12-31 18:15:00	52	1
31/07/2012	1899-12-31 18:16:00	10	1
31/07/2012	1899-12-31 18:17:00	188	1
31/07/2012	1899-12-31 18:18:00	93	1
31/07/2012	1899-12-31 18:19:00	170	1
31/07/2012	1899-12-31 18:20:00	159	1
31/07/2012	1899-12-31 18:21:00	39	1
31/07/2012	1899-12-31 18:22:00	102	1
31/07/2012	1899-12-31 18:23:00	147	1
31/07/2012	1899-12-31 18:24:00	25	1
31/07/2012	1899-12-31 18:25:00	26	1
31/07/2012	1899-12-31 18:26:00	3	0
31/07/2012	1899-12-31 18:27:00	19	1
31/07/2012	1899-12-31 18:28:00	0	0
31/07/2012	1899-12-31 18:29:00	0	0
31/07/2012	1899-12-31 18:30:00	0	0
31/07/2012	1899-12-31 18:31:00	0	0
31/07/2012	1899-12-31 18:32:00	0	0
31/07/2012	1899-12-31 18:33:00	0	0
31/07/2012	1899-12-31 18:34:00	0	0
31/07/2012	1899-12-31 18:35:00	0	0
31/07/2012	1899-12-31 18:36:00	0	0
31/07/2012	1899-12-31 18:37:00	0	1
31/07/2012	1899-12-31 18:38:00	153	1
31/07/2012	1899-12-31 18:39:00	202	1
31/07/2012	1899-12-31 18:40:00	97	1
31/07/2012	1899-12-31 18:41:00	93	1
31/07/2012	1899-12-31 18:42:00	265	1
31/07/2012	1899-12-31 18:43:00	493	1
31/07/2012	1899-12-31 18:44:00	368	1
31/07/2012	1899-12-31 18:45:00	84	1
31/07/2012	1899-12-31 18:46:00	147	1
31/07/2012	1899-12-31 18:47:00	87	1
31/07/2012	1899-12-31 18:48:00	97	1
31/07/2012	1899-12-31 18:49:00	111	1
31/07/2012	1899-12-31 18:50:00	202	1
31/07/2012	1899-12-31 18:51:00	147	1
31/07/2012	1899-12-31 18:52:00	265	1
31/07/2012	1899-12-31 18:53:00	282	1
31/07/2012	1899-12-31 18:54:00	182	1
31/07/2012	1899-12-31 18:55:00	217	1
31/07/2012	1899-12-31 18:56:00	406	1
31/07/2012	1899-12-31 18:57:00	380	1
31/07/2012	1899-12-31 18:58:00	356	1
31/07/2012	1899-12-31 18:59:00	170	1
31/07/2012	1899-12-31 19:00:00	217	1
31/07/2012	1899-12-31 19:01:00	29	1
31/07/2012	1899-12-31 19:02:00	273	1
31/07/2012	1899-12-31 19:03:00	132	1
31/07/2012	1899-12-31 19:04:00	159	1
31/07/2012	1899-12-31 19:05:00	137	1
31/07/2012	1899-12-31 19:06:00	164	1
31/07/2012	1899-12-31 19:07:00	292	1
31/07/2012	1899-12-31 19:08:00	87	1
31/07/2012	1899-12-31 19:09:00	224	1
31/07/2012	1899-12-31 19:10:00	356	1
31/07/2012	1899-12-31 19:11:00	217	1
31/07/2012	1899-12-31 19:12:00	265	1
31/07/2012	1899-12-31 19:13:00	256	1
31/07/2012	1899-12-31 19:14:00	164	1
31/07/2012	1899-12-31 19:15:00	3	1
31/07/2012	1899-12-31 19:16:00	124	1
31/07/2012	1899-12-31 19:17:00	256	1
31/07/2012	1899-12-31 19:18:00	188	1
31/07/2012	1899-12-31 19:19:00	106	1
31/07/2012	1899-12-31 19:20:00	52	1
31/07/2012	1899-12-31 19:21:00	119	1
31/07/2012	1899-12-31 19:22:00	124	1
31/07/2012	1899-12-31 19:23:00	239	1
31/07/2012	1899-12-31 19:24:00	224	1
31/07/2012	1899-12-31 19:25:00	106	1
31/07/2012	1899-12-31 19:26:00	195	1
31/07/2012	1899-12-31 19:27:00	23	1
31/07/2012	1899-12-31 19:28:00	73	1
31/07/2012	1899-12-31 19:29:00	282	1
31/07/2012	1899-12-31 19:30:00	231	1
31/07/2012	1899-12-31 19:31:00	239	1
31/07/2012	1899-12-31 19:32:00	22	1
31/07/2012	1899-12-31 19:33:00	170	1
31/07/2012	1899-12-31 19:34:00	141	1
31/07/2012	1899-12-31 19:35:00	282	1
31/07/2012	1899-12-31 19:36:00	195	1
31/07/2012	1899-12-31 19:37:00	102	1
31/07/2012	1899-12-31 19:38:00	64	1
31/07/2012	1899-12-31 19:39:00	52	1
31/07/2012	1899-12-31 19:40:00	273	1
31/07/2012	1899-12-31 19:41:00	273	1
31/07/2012	1899-12-31 19:42:00	176	1
31/07/2012	1899-12-31 19:43:00	97	1
31/07/2012	1899-12-31 19:44:00	224	1
31/07/2012	1899-12-31 19:45:00	282	1
31/07/2012	1899-12-31 19:46:00	209	1
31/07/2012	1899-12-31 19:47:00	273	1
31/07/2012	1899-12-31 19:48:00	202	1
31/07/2012	1899-12-31 19:49:00	164	1
31/07/2012	1899-12-31 19:50:00	176	1
31/07/2012	1899-12-31 19:51:00	224	1
31/07/2012	1899-12-31 19:52:00	188	1
31/07/2012	1899-12-31 19:53:00	231	1
31/07/2012	1899-12-31 19:54:00	217	1
31/07/2012	1899-12-31 19:55:00	147	1
31/07/2012	1899-12-31 19:56:00	6	1
31/07/2012	1899-12-31 19:57:00	76	1
31/07/2012	1899-12-31 19:58:00	3	1
31/07/2012	1899-12-31 19:59:00	333	1
31/07/2012	1899-12-31 20:00:00	115	1
31/07/2012	1899-12-31 20:01:00	176	1
31/07/2012	1899-12-31 20:02:00	217	1
31/07/2012	1899-12-31 20:03:00	0	1
31/07/2012	1899-12-31 20:04:00	64	1
31/07/2012	1899-12-31 20:05:00	153	1
31/07/2012	1899-12-31 20:06:00	111	1
31/07/2012	1899-12-31 20:07:00	202	1
31/07/2012	1899-12-31 20:08:00	132	1
31/07/2012	1899-12-31 20:09:00	273	1
31/07/2012	1899-12-31 20:10:00	256	1
31/07/2012	1899-12-31 20:11:00	256	1
31/07/2012	1899-12-31 20:12:00	292	1
31/07/2012	1899-12-31 20:13:00	273	1
31/07/2012	1899-12-31 20:14:00	61	1
31/07/2012	1899-12-31 20:15:00	147	1
31/07/2012	1899-12-31 20:16:00	176	1
31/07/2012	1899-12-31 20:17:00	90	1
31/07/2012	1899-12-31 20:18:00	217	1
31/07/2012	1899-12-31 20:19:00	345	1
31/07/2012	1899-12-31 20:20:00	265	1
31/07/2012	1899-12-31 20:21:00	256	1
31/07/2012	1899-12-31 20:22:00	333	1
31/07/2012	1899-12-31 20:23:00	273	1
31/07/2012	1899-12-31 20:24:00	303	1
31/07/2012	1899-12-31 20:25:00	141	1
31/07/2012	1899-12-31 20:26:00	141	1
31/07/2012	1899-12-31 20:27:00	543	1
31/07/2012	1899-12-31 20:28:00	124	1
31/07/2012	1899-12-31 20:29:00	448	1
31/07/2012	1899-12-31 20:30:00	419	1
31/07/2012	1899-12-31 20:31:00	159	1
31/07/2012	1899-12-31 20:32:00	231	1
31/07/2012	1899-12-31 20:33:00	380	1
31/07/2012	1899-12-31 20:34:00	598	1
31/07/2012	1899-12-31 20:35:00	282	1
31/07/2012	1899-12-31 20:36:00	195	1
31/07/2012	1899-12-31 20:37:00	231	1
31/07/2012	1899-12-31 20:38:00	493	1
31/07/2012	1899-12-31 20:39:00	323	1
31/07/2012	1899-12-31 20:40:00	282	1
31/07/2012	1899-12-31 20:41:00	247	1
31/07/2012	1899-12-31 20:42:00	356	1
31/07/2012	1899-12-31 20:43:00	137	1
31/07/2012	1899-12-31 20:44:00	448	1
31/07/2012	1899-12-31 20:45:00	292	1
31/07/2012	1899-12-31 20:46:00	282	1
31/07/2012	1899-12-31 20:47:00	81	1
31/07/2012	1899-12-31 20:48:00	0	1
31/07/2012	1899-12-31 20:49:00	256	1
31/07/2012	1899-12-31 20:50:00	202	1
31/07/2012	1899-12-31 20:51:00	176	1
31/07/2012	1899-12-31 20:52:00	224	1
31/07/2012	1899-12-31 20:53:00	202	1
31/07/2012	1899-12-31 20:54:00	202	1
31/07/2012	1899-12-31 20:55:00	170	1
31/07/2012	1899-12-31 20:56:00	195	1
31/07/2012	1899-12-31 20:57:00	97	1
31/07/2012	1899-12-31 20:58:00	159	1
31/07/2012	1899-12-31 20:59:00	64	1
31/07/2012	1899-12-31 21:00:00	90	1
31/07/2012	1899-12-31 21:01:00	0	1
31/07/2012	1899-12-31 21:02:00	73	1
31/07/2012	1899-12-31 21:03:00	0	1
31/07/2012	1899-12-31 21:04:00	64	1
31/07/2012	1899-12-31 21:05:00	0	0
31/07/2012	1899-12-31 21:06:00	0	0
31/07/2012	1899-12-31 21:07:00	0	0
31/07/2012	1899-12-31 21:08:00	0	0
31/07/2012	1899-12-31 21:09:00	0	0
31/07/2012	1899-12-31 21:10:00	0	0
31/07/2012	1899-12-31 21:11:00	0	0
31/07/2012	1899-12-31 21:12:00	0	1
31/07/2012	1899-12-31 21:13:00	106	1
31/07/2012	1899-12-31 21:14:00	282	1
31/07/2012	1899-12-31 21:15:00	231	1
31/07/2012	1899-12-31 21:16:00	406	1
31/07/2012	1899-12-31 21:17:00	333	1
31/07/2012	1899-12-31 21:18:00	463	1
31/07/2012	1899-12-31 21:19:00	292	1
31/07/2012	1899-12-31 21:20:00	323	1
31/07/2012	1899-12-31 21:21:00	273	1
31/07/2012	1899-12-31 21:22:00	509	1
31/07/2012	1899-12-31 21:23:00	209	1
31/07/2012	1899-12-31 21:24:00	170	1
31/07/2012	1899-12-31 21:25:00	202	1
31/07/2012	1899-12-31 21:26:00	333	1
31/07/2012	1899-12-31 21:27:00	406	1
31/07/2012	1899-12-31 21:28:00	202	1
31/07/2012	1899-12-31 21:29:00	239	1
31/07/2012	1899-12-31 21:30:00	247	1
31/07/2012	1899-12-31 21:31:00	323	1
31/07/2012	1899-12-31 21:32:00	345	1
31/07/2012	1899-12-31 21:33:00	433	1
31/07/2012	1899-12-31 21:34:00	323	1
31/07/2012	1899-12-31 21:35:00	333	1
31/07/2012	1899-12-31 21:36:00	188	1
31/07/2012	1899-12-31 21:37:00	87	1
31/07/2012	1899-12-31 21:38:00	368	1
31/07/2012	1899-12-31 21:39:00	217	1
31/07/2012	1899-12-31 21:40:00	273	1
31/07/2012	1899-12-31 21:41:00	393	1
31/07/2012	1899-12-31 21:42:00	617	1
31/07/2012	1899-12-31 21:43:00	345	1
31/07/2012	1899-12-31 21:44:00	419	1
31/07/2012	1899-12-31 21:45:00	303	1
31/07/2012	1899-12-31 21:46:00	231	1
31/07/2012	1899-12-31 21:47:00	61	1
31/07/2012	1899-12-31 21:48:00	115	1
31/07/2012	1899-12-31 21:49:00	182	1
31/07/2012	1899-12-31 21:50:00	111	1
31/07/2012	1899-12-31 21:51:00	345	1
31/07/2012	1899-12-31 21:52:00	292	1
31/07/2012	1899-12-31 21:53:00	239	1
31/07/2012	1899-12-31 21:54:00	380	1
31/07/2012	1899-12-31 21:55:00	202	1
31/07/2012	1899-12-31 21:56:00	313	1
31/07/2012	1899-12-31 21:57:00	380	1
31/07/2012	1899-12-31 21:58:00	292	1
31/07/2012	1899-12-31 21:59:00	543	1
31/07/2012	1899-12-31 22:00:00	303	1
31/07/2012	1899-12-31 22:01:00	265	1
31/07/2012	1899-12-31 22:02:00	393	1
31/07/2012	1899-12-31 22:03:00	106	1
31/07/2012	1899-12-31 22:04:00	64	1
31/07/2012	1899-12-31 22:05:00	419	1
31/07/2012	1899-12-31 22:06:00	292	1
31/07/2012	1899-12-31 22:07:00	323	1
31/07/2012	1899-12-31 22:08:00	463	1
31/07/2012	1899-12-31 22:09:00	239	1
31/07/2012	1899-12-31 22:10:00	256	1
31/07/2012	1899-12-31 22:11:00	209	1
31/07/2012	1899-12-31 22:12:00	448	1
31/07/2012	1899-12-31 22:13:00	323	1
31/07/2012	1899-12-31 22:14:00	345	1
31/07/2012	1899-12-31 22:15:00	303	1
31/07/2012	1899-12-31 22:16:00	380	1
31/07/2012	1899-12-31 22:17:00	313	1
31/07/2012	1899-12-31 22:18:00	292	1
31/07/2012	1899-12-31 22:19:00	433	1
31/07/2012	1899-12-31 22:20:00	477	1
31/07/2012	1899-12-31 22:21:00	247	1
31/07/2012	1899-12-31 22:22:00	406	1
31/07/2012	1899-12-31 22:23:00	380	1
31/07/2012	1899-12-31 22:24:00	448	1
31/07/2012	1899-12-31 22:25:00	333	1
31/07/2012	1899-12-31 22:26:00	247	1
31/07/2012	1899-12-31 22:27:00	282	1
31/07/2012	1899-12-31 22:28:00	393	1
31/07/2012	1899-12-31 22:29:00	256	1
31/07/2012	1899-12-31 22:30:00	368	1
31/07/2012	1899-12-31 22:31:00	345	1
31/07/2012	1899-12-31 22:32:00	380	1
31/07/2012	1899-12-31 22:33:00	217	1
31/07/2012	1899-12-31 22:34:00	393	1
31/07/2012	1899-12-31 22:35:00	477	1
31/07/2012	1899-12-31 22:36:00	231	1
31/07/2012	1899-12-31 22:37:00	128	1
31/07/2012	1899-12-31 22:38:00	313	1
31/07/2012	1899-12-31 22:39:00	256	1
31/07/2012	1899-12-31 22:40:00	147	1
31/07/2012	1899-12-31 22:41:00	273	1
31/07/2012	1899-12-31 22:42:00	170	1
31/07/2012	1899-12-31 22:43:00	176	1
31/07/2012	1899-12-31 22:44:00	25	1
31/07/2012	1899-12-31 22:45:00	265	1
31/07/2012	1899-12-31 22:46:00	176	1
31/07/2012	1899-12-31 22:47:00	170	1
31/07/2012	1899-12-31 22:48:00	217	1
31/07/2012	1899-12-31 22:49:00	58	1
31/07/2012	1899-12-31 22:50:00	0	1
31/07/2012	1899-12-31 22:51:00	12	1
31/07/2012	1899-12-31 22:52:00	73	1
31/07/2012	1899-12-31 22:53:00	73	1
31/07/2012	1899-12-31 22:54:00	93	1
31/07/2012	1899-12-31 22:55:00	119	1
31/07/2012	1899-12-31 22:56:00	124	1
31/07/2012	1899-12-31 22:57:00	93	1
31/07/2012	1899-12-31 22:58:00	170	1
31/07/2012	1899-12-31 22:59:00	19	1
31/07/2012	1899-12-31 23:00:00	0	0
31/07/2012	1899-12-31 23:01:00	0	0
31/07/2012	1899-12-31 23:02:00	0	0
31/07/2012	1899-12-31 23:03:00	0	0
31/07/2012	1899-12-31 23:04:00	0	0
31/07/2012	1899-12-31 23:05:00	0	0
31/07/2012	1899-12-31 23:06:00	0	1
31/07/2012	1899-12-31 23:07:00	159	1
31/07/2012	1899-12-31 23:08:00	313	1
31/07/2012	1899-12-31 23:09:00	292	1
31/07/2012	1899-12-31 23:10:00	303	1
31/07/2012	1899-12-31 23:11:00	380	1
31/07/2012	1899-12-31 23:12:00	356	1
31/07/2012	1899-12-31 23:13:00	164	1
31/07/2012	1899-12-31 23:14:00	256	1
31/07/2012	1899-12-31 23:15:00	463	1
31/07/2012	1899-12-31 23:16:00	303	1
31/07/2012	1899-12-31 23:17:00	292	1
31/07/2012	1899-12-31 23:18:00	356	1
31/07/2012	1899-12-31 23:19:00	393	1
31/07/2012	1899-12-31 23:20:00	195	1
31/07/2012	1899-12-31 23:21:00	419	1
31/07/2012	1899-12-31 23:22:00	323	1
31/07/2012	1899-12-31 23:23:00	493	1
31/07/2012	1899-12-31 23:24:00	433	1
31/07/2012	1899-12-31 23:25:00	292	1
31/07/2012	1899-12-31 23:26:00	333	1
31/07/2012	1899-12-31 23:27:00	231	1
31/07/2012	1899-12-31 23:28:00	209	1
31/07/2012	1899-12-31 23:29:00	224	1
31/07/2012	1899-12-31 23:30:00	153	1
31/07/2012	1899-12-31 23:31:00	356	1
31/07/2012	1899-12-31 23:32:00	239	1
31/07/2012	1899-12-31 23:33:00	282	1
31/07/2012	1899-12-31 23:34:00	509	1
31/07/2012	1899-12-31 23:35:00	209	1
31/07/2012	1899-12-31 23:36:00	393	1
31/07/2012	1899-12-31 23:37:00	313	1
31/07/2012	1899-12-31 23:38:00	265	1
31/07/2012	1899-12-31 23:39:00	368	1
31/07/2012	1899-12-31 23:40:00	368	1
31/07/2012	1899-12-31 23:41:00	393	1
31/07/2012	1899-12-31 23:42:00	273	1
31/07/2012	1899-12-31 23:43:00	247	1
31/07/2012	1899-12-31 23:44:00	265	1
31/07/2012	1899-12-31 23:45:00	477	1
31/07/2012	1899-12-31 23:46:00	141	1
31/07/2012	1899-12-31 23:47:00	380	1
31/07/2012	1899-12-31 23:48:00	282	1
31/07/2012	1899-12-31 23:49:00	93	1
31/07/2012	1899-12-31 23:50:00	231	1
31/07/2012	1899-12-31 23:51:00	132	1
31/07/2012	1899-12-31 23:52:00	477	1
31/07/2012	1899-12-31 23:53:00	380	1
31/07/2012	1899-12-31 23:54:00	217	1
31/07/2012	1899-12-31 23:55:00	345	1
31/07/2012	1899-12-31 23:56:00	124	1
31/07/2012	1899-12-31 23:57:00	239	1
31/07/2012	1899-12-31 23:58:00	282	1
31/07/2012	1899-12-31 23:59:00	115	1
01/08/2012	1899-12-31	256	1
01/08/2012	1899-12-31 00:01:00	159	1
01/08/2012	1899-12-31 00:02:00	111	1
01/08/2012	1899-12-31 00:03:00	26	1
01/08/2012	1899-12-31 00:04:00	132	1
01/08/2012	1899-12-31 00:05:00	231	1
01/08/2012	1899-12-31 00:06:00	333	1
01/08/2012	1899-12-31 00:07:00	176	1
01/08/2012	1899-12-31 00:08:00	102	1
01/08/2012	1899-12-31 00:09:00	202	1
01/08/2012	1899-12-31 00:10:00	282	1
01/08/2012	1899-12-31 00:11:00	239	1
01/08/2012	1899-12-31 00:12:00	202	1
01/08/2012	1899-12-31 00:13:00	282	1
01/08/2012	1899-12-31 00:14:00	224	1
01/08/2012	1899-12-31 00:15:00	282	1
01/08/2012	1899-12-31 00:16:00	128	1
01/08/2012	1899-12-31 00:17:00	209	1
01/08/2012	1899-12-31 00:18:00	231	1
01/08/2012	1899-12-31 00:19:00	368	1
01/08/2012	1899-12-31 00:20:00	147	1
01/08/2012	1899-12-31 00:21:00	61	1
01/08/2012	1899-12-31 00:22:00	23	1
01/08/2012	1899-12-31 00:23:00	164	1
01/08/2012	1899-12-31 00:24:00	49	1
01/08/2012	1899-12-31 00:25:00	119	1
01/08/2012	1899-12-31 00:26:00	256	1
01/08/2012	1899-12-31 00:27:00	124	1
01/08/2012	1899-12-31 00:28:00	217	1
01/08/2012	1899-12-31 00:29:00	137	1
01/08/2012	1899-12-31 00:30:00	195	1
01/08/2012	1899-12-31 00:31:00	111	1
01/08/2012	1899-12-31 00:32:00	70	1
01/08/2012	1899-12-31 00:33:00	0	0
01/08/2012	1899-12-31 00:34:00	0	0
01/08/2012	1899-12-31 00:35:00	12	1
01/08/2012	1899-12-31 00:36:00	49	1
01/08/2012	1899-12-31 00:37:00	0	0
01/08/2012	1899-12-31 00:38:00	0	0
01/08/2012	1899-12-31 00:39:00	0	0
01/08/2012	1899-12-31 00:40:00	0	0
01/08/2012	1899-12-31 00:41:00	0	0
01/08/2012	1899-12-31 00:42:00	0	0
01/08/2012	1899-12-31 00:43:00	17	1
01/08/2012	1899-12-31 00:44:00	73	1
01/08/2012	1899-12-31 00:45:00	188	1
01/08/2012	1899-12-31 00:46:00	132	1
01/08/2012	1899-12-31 00:47:00	231	1
01/08/2012	1899-12-31 00:48:00	87	1
01/08/2012	1899-12-31 00:49:00	164	1
01/08/2012	1899-12-31 00:50:00	164	1
01/08/2012	1899-12-31 00:51:00	282	1
01/08/2012	1899-12-31 00:52:00	188	1
01/08/2012	1899-12-31 00:53:00	195	1
01/08/2012	1899-12-31 00:54:00	224	1
01/08/2012	1899-12-31 00:55:00	247	1
01/08/2012	1899-12-31 00:56:00	67	1
01/08/2012	1899-12-31 00:57:00	147	1
01/08/2012	1899-12-31 00:58:00	303	1
01/08/2012	1899-12-31 00:59:00	256	1
01/08/2012	1899-12-31 01:00:00	188	1
01/08/2012	1899-12-31 01:01:00	477	1
01/08/2012	1899-12-31 01:02:00	273	1
01/08/2012	1899-12-31 01:03:00	128	1
01/08/2012	1899-12-31 01:04:00	313	1
01/08/2012	1899-12-31 01:05:00	87	1
01/08/2012	1899-12-31 01:06:00	202	1
01/08/2012	1899-12-31 01:07:00	202	1
01/08/2012	1899-12-31 01:08:00	239	1
01/08/2012	1899-12-31 01:09:00	29	1
01/08/2012	1899-12-31 01:10:00	159	1
01/08/2012	1899-12-31 01:11:00	323	1
01/08/2012	1899-12-31 01:12:00	282	1
01/08/2012	1899-12-31 01:13:00	256	1
01/08/2012	1899-12-31 01:14:00	170	1
01/08/2012	1899-12-31 01:15:00	153	1
01/08/2012	1899-12-31 01:16:00	153	1
01/08/2012	1899-12-31 01:17:00	393	1
01/08/2012	1899-12-31 01:18:00	239	1
01/08/2012	1899-12-31 01:19:00	247	1
01/08/2012	1899-12-31 01:20:00	159	1
01/08/2012	1899-12-31 01:21:00	97	1
01/08/2012	1899-12-31 01:22:00	45	1
01/08/2012	1899-12-31 01:23:00	303	1
01/08/2012	1899-12-31 01:24:00	52	1
01/08/2012	1899-12-31 01:25:00	159	1
01/08/2012	1899-12-31 01:26:00	282	1
01/08/2012	1899-12-31 01:27:00	87	1
01/08/2012	1899-12-31 01:28:00	224	1
01/08/2012	1899-12-31 01:29:00	164	1
01/08/2012	1899-12-31 01:30:00	159	1
01/08/2012	1899-12-31 01:31:00	102	1
01/08/2012	1899-12-31 01:32:00	159	1
01/08/2012	1899-12-31 01:33:00	231	1
01/08/2012	1899-12-31 01:34:00	52	1
01/08/2012	1899-12-31 01:35:00	13	1
01/08/2012	1899-12-31 01:36:00	47	1
01/08/2012	1899-12-31 01:37:00	0	0
01/08/2012	1899-12-31 01:38:00	42	1
01/08/2012	1899-12-31 01:39:00	20	1
01/08/2012	1899-12-31 01:40:00	7	0
01/08/2012	1899-12-31 01:41:00	16	0
01/08/2012	1899-12-31 01:42:00	0	0
01/08/2012	1899-12-31 01:43:00	0	0
01/08/2012	1899-12-31 01:44:00	0	0
01/08/2012	1899-12-31 01:45:00	38	1
01/08/2012	1899-12-31 01:46:00	0	1
01/08/2012	1899-12-31 01:47:00	111	1
01/08/2012	1899-12-31 01:48:00	282	1
01/08/2012	1899-12-31 01:49:00	419	1
01/08/2012	1899-12-31 01:50:00	393	1
01/08/2012	1899-12-31 01:51:00	303	1
01/08/2012	1899-12-31 01:52:00	84	1
01/08/2012	1899-12-31 01:53:00	102	1
[truncated: 20,939 more rows]
