# Supplementary material for: Evolution of severe sleep-wake cycle disturbances following traumatic brain injury: a case study in both acute and subacute phases post-injury
Source: BMC Neurol. 2016 Sep 27;16:186. doi: 10.1186/s12883-016-0709-x (PMC5039911; doi:10.1186/s12883-016-0709-x)
Supplement: Additional file 2: — Raw actigraphy data of the second hospital stay, comprising activity counts and sleep/wake scoring per one-min epoch. (XLSX 348 kb) [file 12883_2016_709_MOESM2_ESM.xlsx]

## Sheet: T1220_05_09_2012_4_05_00_PM_New
-------------------- Subject Properties--------------------
Identity:
Initials:
Full Name:	Not Entered
Street Address:	Not Entered
City State Zip Country:	Not Entered
Phone:	Not Entered
Gender:	Male
Age (at time of export file creation):	43	years
Age (at start of data collection):	43	years
----------------- Actiwatch Data Properties ----------------
Actiwatch Type:	Actiwatch Spectrum
Data Collection Start Date:	2012-09-05
Data Collection Start Time:	16:05:00
Data Collection End Date:	2012-09-10
Data Collection End Time:	20:41:00
Logging Mode:	Activity, RGB, and Photopic Light
Time Zone:	(UTC-05:00) Est (É.-U. et Canada)
Time Zone Offset:	-04:00	hours:minutes
Epoch Length:	60	seconds	(1 minute)
Number of Data Samples:	7476	samples
Number of Data Samples per Day:	1440	samples per day
Number of Days:	5.19	days
Battery Installed Date:	2012-07-11
Number of Processor Resets:	0
Actiwatch Serial Number:	S07190
--------------------- Analysis Inputs ----------------------
Wake Threshold Selection:	Low
Wake Threshold Value:	20	activity counts
-------------------- Epoch-by-Epoch Data -------------------
Column Title	Notes
------------------	---------
Date:	Date (start of epoch)
Time:	Time (start of epoch)
Off-wrist status:	1 means device was not being worn
Activity:	Activity (counts)
Sleep/Wake:	Sleep/Wake Score (0=Sleep; 1=Wake)
Date	Time	Off-Wrist Status	Activity	Sleep/Wake
2012-09-05	16:05:00	0	292	NaN
2012-09-05	16:06:00	0	474	NaN
2012-09-05	16:07:00	0	869	1
2012-09-05	16:08:00	0	431	1
2012-09-05	16:09:00	0	506	1
2012-09-05	16:10:00	0	474	1
2012-09-05	16:11:00	0	343	1
2012-09-05	16:12:00	0	332	1
2012-09-05	16:13:00	0	379	1
2012-09-05	16:14:00	0	613	1
2012-09-05	16:15:00	0	273	1
2012-09-05	16:16:00	0	379	1
2012-09-05	16:17:00	0	202	1
2012-09-05	16:18:00	0	76	1
2012-09-05	16:19:00	0	0	1
2012-09-05	16:20:00	0	0	0
2012-09-05	16:21:00	0	0	1
2012-09-05	16:22:00	0	217	1
2012-09-05	16:23:00	0	431	1
2012-09-05	16:24:00	0	556	1
2012-09-05	16:25:00	0	256	1
2012-09-05	16:26:00	0	28	1
2012-09-05	16:27:00	0	302	1
2012-09-05	16:28:00	0	144	1
2012-09-05	16:29:00	0	16	1
2012-09-05	16:30:00	0	21	1
2012-09-05	16:31:00	0	2	0
2012-09-05	16:32:00	0	0	0
2012-09-05	16:33:00	0	0	0
2012-09-05	16:34:00	0	2	0
2012-09-05	16:35:00	0	0	0
2012-09-05	16:36:00	0	0	0
2012-09-05	16:37:00	0	5	0
2012-09-05	16:38:00	0	20	1
2012-09-05	16:39:00	0	4	1
2012-09-05	16:40:00	0	321	1
2012-09-05	16:41:00	0	490	1
2012-09-05	16:42:00	0	54	1
2012-09-05	16:43:00	0	0	1
2012-09-05	16:44:00	0	0	0
2012-09-05	16:45:00	0	0	0
2012-09-05	16:46:00	0	0	0
2012-09-05	16:47:00	0	28	1
2012-09-05	16:48:00	0	0	0
2012-09-05	16:49:00	0	0	0
2012-09-05	16:50:00	0	0	0
2012-09-05	16:51:00	0	0	0
2012-09-05	16:52:00	0	0	0
2012-09-05	16:53:00	0	0	0
2012-09-05	16:54:00	0	0	1
2012-09-05	16:55:00	0	124	1
2012-09-05	16:56:00	0	59	1
2012-09-05	16:57:00	0	1	1
2012-09-05	16:58:00	0	165	1
2012-09-05	16:59:00	0	0	1
2012-09-05	17:00:00	0	0	1
2012-09-05	17:01:00	0	282	1
2012-09-05	17:02:00	0	282	1
2012-09-05	17:03:00	0	0	1
2012-09-05	17:04:00	0	2	1
2012-09-05	17:05:00	0	165	1
2012-09-05	17:06:00	0	177	1
2012-09-05	17:07:00	0	69	1
2012-09-05	17:08:00	0	26	1
2012-09-05	17:09:00	0	14	1
2012-09-05	17:10:00	0	129	1
2012-09-05	17:11:00	0	23	1
2012-09-05	17:12:00	0	1	0
2012-09-05	17:13:00	0	0	0
2012-09-05	17:14:00	0	7	0
2012-09-05	17:15:00	0	28	1
2012-09-05	17:16:00	0	0	0
2012-09-05	17:17:00	0	10	0
2012-09-05	17:18:00	0	2	0
2012-09-05	17:19:00	0	15	0
2012-09-05	17:20:00	0	0	0
2012-09-05	17:21:00	0	0	0
2012-09-05	17:22:00	0	5	1
2012-09-05	17:23:00	0	256	1
2012-09-05	17:24:00	0	154	1
2012-09-05	17:25:00	0	0	1
2012-09-05	17:26:00	0	5	1
2012-09-05	17:27:00	0	39	1
2012-09-05	17:28:00	0	86	1
2012-09-05	17:29:00	0	1	1
2012-09-05	17:30:00	0	149	1
2012-09-05	17:31:00	0	97	1
2012-09-05	17:32:00	0	116	1
2012-09-05	17:33:00	0	116	1
2012-09-05	17:34:00	0	36	1
2012-09-05	17:35:00	0	154	1
2012-09-05	17:36:00	0	54	1
2012-09-05	17:37:00	0	119	1
2012-09-05	17:38:00	0	54	1
2012-09-05	17:39:00	0	1	0
2012-09-05	17:40:00	0	0	0
2012-09-05	17:41:00	0	9	0
2012-09-05	17:42:00	0	0	0
2012-09-05	17:43:00	0	16	1
2012-09-05	17:44:00	0	64	1
2012-09-05	17:45:00	0	1	1
2012-09-05	17:46:00	0	22	1
2012-09-05	17:47:00	0	36	1
2012-09-05	17:48:00	0	32	1
2012-09-05	17:49:00	0	11	1
2012-09-05	17:50:00	0	7	1
2012-09-05	17:51:00	0	30	1
2012-09-05	17:52:00	0	444	1
2012-09-05	17:53:00	0	265	1
2012-09-05	17:54:00	0	719	1
2012-09-05	17:55:00	0	18	1
2012-09-05	17:56:00	0	0	1
2012-09-05	17:57:00	0	42	1
2012-09-05	17:58:00	0	217	1
2012-09-05	17:59:00	0	59	1
2012-09-05	18:00:00	0	90	1
2012-09-05	18:01:00	0	239	1
2012-09-05	18:02:00	0	79	1
2012-09-05	18:03:00	0	139	1
2012-09-05	18:04:00	0	39	1
2012-09-05	18:05:00	0	101	1
2012-09-05	18:06:00	0	144	1
2012-09-05	18:07:00	0	124	1
2012-09-05	18:08:00	0	90	1
2012-09-05	18:09:00	0	86	1
2012-09-05	18:10:00	0	134	1
2012-09-05	18:11:00	0	379	1
2012-09-05	18:12:00	0	79	1
2012-09-05	18:13:00	0	129	1
2012-09-05	18:14:00	0	33	1
2012-09-05	18:15:00	0	0	1
2012-09-05	18:16:00	0	139	1
2012-09-05	18:17:00	0	15	1
2012-09-05	18:18:00	0	0	0
2012-09-05	18:19:00	0	0	1
2012-09-05	18:20:00	0	144	1
2012-09-05	18:21:00	0	134	1
2012-09-05	18:22:00	0	0	1
2012-09-05	18:23:00	0	0	0
2012-09-05	18:24:00	0	0	0
2012-09-05	18:25:00	0	39	1
2012-09-05	18:26:00	0	0	0
2012-09-05	18:27:00	0	0	0
2012-09-05	18:28:00	0	0	0
2012-09-05	18:29:00	0	0	0
2012-09-05	18:30:00	0	0	0
2012-09-05	18:31:00	0	14	0
2012-09-05	18:32:00	0	0	0
2012-09-05	18:33:00	0	5	0
2012-09-05	18:34:00	0	7	0
2012-09-05	18:35:00	0	0	0
2012-09-05	18:36:00	0	0	0
2012-09-05	18:37:00	0	44	1
2012-09-05	18:38:00	0	209	1
2012-09-05	18:39:00	0	44	1
2012-09-05	18:40:00	0	57	1
2012-09-05	18:41:00	0	94	1
2012-09-05	18:42:00	0	302	1
2012-09-05	18:43:00	0	39	1
2012-09-05	18:44:00	0	42	1
2012-09-05	18:45:00	0	256	1
2012-09-05	18:46:00	0	97	1
2012-09-05	18:47:00	0	0	1
2012-09-05	18:48:00	0	159	1
2012-09-05	18:49:00	0	0	1
2012-09-05	18:50:00	0	52	1
2012-09-05	18:51:00	0	31	1
2012-09-05	18:52:00	0	0	0
2012-09-05	18:53:00	0	0	0
2012-09-05	18:54:00	0	0	0
2012-09-05	18:55:00	0	17	1
2012-09-05	18:56:00	0	94	1
2012-09-05	18:57:00	0	154	1
2012-09-05	18:58:00	0	86	1
2012-09-05	18:59:00	0	0	1
2012-09-05	19:00:00	0	7	1
2012-09-05	19:01:00	0	116	1
2012-09-05	19:02:00	0	1	1
2012-09-05	19:03:00	0	0	0
2012-09-05	19:04:00	0	0	0
2012-09-05	19:05:00	0	5	1
2012-09-05	19:06:00	0	97	1
2012-09-05	19:07:00	0	1	1
2012-09-05	19:08:00	0	79	1
2012-09-05	19:09:00	0	64	1
2012-09-05	19:10:00	0	0	1
2012-09-05	19:11:00	0	23	1
2012-09-05	19:12:00	0	0	1
2012-09-05	19:13:00	0	154	1
2012-09-05	19:14:00	0	202	1
2012-09-05	19:15:00	0	20	1
2012-09-05	19:16:00	0	108	1
2012-09-05	19:17:00	0	0	1
2012-09-05	19:18:00	0	0	0
2012-09-05	19:19:00	0	0	0
2012-09-05	19:20:00	0	0	0
2012-09-05	19:21:00	0	0	0
2012-09-05	19:22:00	0	33	1
2012-09-05	19:23:00	0	0	0
2012-09-05	19:24:00	0	0	0
2012-09-05	19:25:00	0	0	0
2012-09-05	19:26:00	0	0	0
2012-09-05	19:27:00	0	0	0
2012-09-05	19:28:00	0	0	0
2012-09-05	19:29:00	0	0	0
2012-09-05	19:30:00	0	86	1
2012-09-05	19:31:00	0	0	0
2012-09-05	19:32:00	0	0	0
2012-09-05	19:33:00	0	0	0
2012-09-05	19:34:00	0	34	1
2012-09-05	19:35:00	0	165	1
2012-09-05	19:36:00	0	231	1
2012-09-05	19:37:00	0	116	1
2012-09-05	19:38:00	0	38	1
2012-09-05	19:39:00	0	0	0
2012-09-05	19:40:00	0	0	0
2012-09-05	19:41:00	0	0	0
2012-09-05	19:42:00	0	0	0
2012-09-05	19:43:00	0	0	0
2012-09-05	19:44:00	0	0	0
2012-09-05	19:45:00	0	0	0
2012-09-05	19:46:00	0	69	1
2012-09-05	19:47:00	0	37	1
2012-09-05	19:48:00	0	0	0
2012-09-05	19:49:00	0	0	0
2012-09-05	19:50:00	0	39	1
2012-09-05	19:51:00	0	21	1
2012-09-05	19:52:00	0	52	1
2012-09-05	19:53:00	0	0	0
2012-09-05	19:54:00	0	42	1
2012-09-05	19:55:00	0	0	0
2012-09-05	19:56:00	0	0	0
2012-09-05	19:57:00	0	14	0
2012-09-05	19:58:00	0	9	0
2012-09-05	19:59:00	0	0	0
2012-09-05	20:00:00	0	0	0
2012-09-05	20:01:00	0	0	0
2012-09-05	20:02:00	0	49	1
2012-09-05	20:03:00	0	0	0
2012-09-05	20:04:00	0	0	0
2012-09-05	20:05:00	0	0	0
2012-09-05	20:06:00	0	0	0
2012-09-05	20:07:00	0	0	0
2012-09-05	20:08:00	0	0	0
2012-09-05	20:09:00	0	0	0
2012-09-05	20:10:00	0	0	0
2012-09-05	20:11:00	0	0	0
2012-09-05	20:12:00	0	0	0
2012-09-05	20:13:00	0	0	0
2012-09-05	20:14:00	0	0	0
2012-09-05	20:15:00	0	0	0
2012-09-05	20:16:00	0	0	0
2012-09-05	20:17:00	0	0	0
2012-09-05	20:18:00	0	0	0
2012-09-05	20:19:00	0	0	0
2012-09-05	20:20:00	0	0	0
2012-09-05	20:21:00	0	0	0
2012-09-05	20:22:00	0	0	0
2012-09-05	20:23:00	0	0	0
2012-09-05	20:24:00	0	0	0
2012-09-05	20:25:00	0	0	0
2012-09-05	20:26:00	0	0	0
2012-09-05	20:27:00	0	0	0
2012-09-05	20:28:00	0	0	0
2012-09-05	20:29:00	0	0	0
2012-09-05	20:30:00	0	54	1
2012-09-05	20:31:00	0	0	1
2012-09-05	20:32:00	0	105	1
2012-09-05	20:33:00	0	47	1
2012-09-05	20:34:00	0	52	1
2012-09-05	20:35:00	0	32	1
2012-09-05	20:36:00	0	52	1
2012-09-05	20:37:00	0	59	1
2012-09-05	20:38:00	0	79	1
2012-09-05	20:39:00	0	4	1
2012-09-05	20:40:00	0	282	1
2012-09-05	20:41:00	0	343	1
2012-09-05	20:42:00	0	490	1
2012-09-05	20:43:00	0	47	1
2012-09-05	20:44:00	0	9	1
2012-09-05	20:45:00	0	30	1
2012-09-05	20:46:00	0	44	1
2012-09-05	20:47:00	0	0	0
2012-09-05	20:48:00	0	0	0
2012-09-05	20:49:00	0	0	0
2012-09-05	20:50:00	0	0	0
2012-09-05	20:51:00	0	0	0
2012-09-05	20:52:00	0	14	1
2012-09-05	20:53:00	0	47	1
2012-09-05	20:54:00	0	0	0
2012-09-05	20:55:00	0	0	0
2012-09-05	20:56:00	0	0	0
2012-09-05	20:57:00	0	0	0
2012-09-05	20:58:00	0	0	0
2012-09-05	20:59:00	0	0	0
2012-09-05	21:00:00	0	0	0
2012-09-05	21:01:00	0	0	0
2012-09-05	21:02:00	0	0	0
2012-09-05	21:03:00	0	0	0
2012-09-05	21:04:00	0	0	0
2012-09-05	21:05:00	0	0	0
2012-09-05	21:06:00	0	0	0
2012-09-05	21:07:00	0	0	0
2012-09-05	21:08:00	0	0	0
2012-09-05	21:09:00	0	0	0
2012-09-05	21:10:00	0	0	0
2012-09-05	21:11:00	0	0	0
2012-09-05	21:12:00	0	0	0
2012-09-05	21:13:00	0	0	0
2012-09-05	21:14:00	0	0	0
2012-09-05	21:15:00	0	0	0
2012-09-05	21:16:00	0	0	0
2012-09-05	21:17:00	0	16	0
2012-09-05	21:18:00	0	0	0
2012-09-05	21:19:00	0	0	0
2012-09-05	21:20:00	0	0	0
2012-09-05	21:21:00	0	0	0
2012-09-05	21:22:00	0	0	0
2012-09-05	21:23:00	0	0	0
2012-09-05	21:24:00	0	0	0
2012-09-05	21:25:00	0	0	0
2012-09-05	21:26:00	0	0	0
2012-09-05	21:27:00	0	0	0
2012-09-05	21:28:00	0	0	0
2012-09-05	21:29:00	0	0	0
2012-09-05	21:30:00	0	0	0
2012-09-05	21:31:00	0	0	0
2012-09-05	21:32:00	0	0	0
2012-09-05	21:33:00	0	0	0
2012-09-05	21:34:00	0	0	0
2012-09-05	21:35:00	0	0	0
2012-09-05	21:36:00	0	0	0
2012-09-05	21:37:00	0	0	0
2012-09-05	21:38:00	0	0	0
2012-09-05	21:39:00	0	0	0
2012-09-05	21:40:00	0	0	0
2012-09-05	21:41:00	0	0	0
2012-09-05	21:42:00	0	0	0
2012-09-05	21:43:00	0	0	0
2012-09-05	21:44:00	0	0	0
2012-09-05	21:45:00	0	0	0
2012-09-05	21:46:00	0	0	0
2012-09-05	21:47:00	0	0	0
2012-09-05	21:48:00	0	0	0
2012-09-05	21:49:00	0	0	0
2012-09-05	21:50:00	0	0	0
2012-09-05	21:51:00	0	0	0
2012-09-05	21:52:00	0	0	0
2012-09-05	21:53:00	0	0	0
2012-09-05	21:54:00	0	0	0
2012-09-05	21:55:00	0	0	0
2012-09-05	21:56:00	0	0	0
2012-09-05	21:57:00	0	0	0
2012-09-05	21:58:00	0	0	0
2012-09-05	21:59:00	0	0	0
2012-09-05	22:00:00	0	0	0
2012-09-05	22:01:00	0	0	0
2012-09-05	22:02:00	0	0	0
2012-09-05	22:03:00	0	0	0
2012-09-05	22:04:00	0	0	0
2012-09-05	22:05:00	0	0	0
2012-09-05	22:06:00	0	0	0
2012-09-05	22:07:00	0	0	0
2012-09-05	22:08:00	0	0	0
2012-09-05	22:09:00	0	0	0
2012-09-05	22:10:00	0	0	0
2012-09-05	22:11:00	0	0	0
2012-09-05	22:12:00	0	0	0
2012-09-05	22:13:00	0	0	0
2012-09-05	22:14:00	0	0	0
2012-09-05	22:15:00	0	0	0
2012-09-05	22:16:00	0	0	0
2012-09-05	22:17:00	0	0	0
2012-09-05	22:18:00	0	0	0
2012-09-05	22:19:00	0	0	0
2012-09-05	22:20:00	0	0	0
2012-09-05	22:21:00	0	0	0
2012-09-05	22:22:00	0	0	0
2012-09-05	22:23:00	0	0	0
2012-09-05	22:24:00	0	0	0
2012-09-05	22:25:00	0	0	0
2012-09-05	22:26:00	0	0	0
2012-09-05	22:27:00	0	0	0
2012-09-05	22:28:00	0	0	0
2012-09-05	22:29:00	0	0	0
2012-09-05	22:30:00	0	0	0
2012-09-05	22:31:00	0	0	0
2012-09-05	22:32:00	0	0	0
2012-09-05	22:33:00	0	0	0
2012-09-05	22:34:00	0	0	0
2012-09-05	22:35:00	0	0	0
2012-09-05	22:36:00	0	0	0
2012-09-05	22:37:00	0	0	0
2012-09-05	22:38:00	0	0	0
2012-09-05	22:39:00	0	0	0
2012-09-05	22:40:00	0	0	0
2012-09-05	22:41:00	0	0	0
2012-09-05	22:42:00	0	0	0
2012-09-05	22:43:00	0	0	0
2012-09-05	22:44:00	0	0	0
2012-09-05	22:45:00	0	0	0
2012-09-05	22:46:00	0	0	0
2012-09-05	22:47:00	0	0	0
2012-09-05	22:48:00	0	0	0
2012-09-05	22:49:00	0	0	0
2012-09-05	22:50:00	0	0	0
2012-09-05	22:51:00	0	0	0
2012-09-05	22:52:00	0	0	0
2012-09-05	22:53:00	0	0	0
2012-09-05	22:54:00	0	0	0
2012-09-05	22:55:00	0	0	0
2012-09-05	22:56:00	0	0	0
2012-09-05	22:57:00	0	0	0
2012-09-05	22:58:00	0	0	0
2012-09-05	22:59:00	0	0	0
2012-09-05	23:00:00	0	0	0
2012-09-05	23:01:00	0	0	0
2012-09-05	23:02:00	0	0	0
2012-09-05	23:03:00	0	0	0
2012-09-05	23:04:00	0	0	0
2012-09-05	23:05:00	0	0	0
2012-09-05	23:06:00	0	0	0
2012-09-05	23:07:00	0	0	0
2012-09-05	23:08:00	0	0	0
2012-09-05	23:09:00	0	0	0
2012-09-05	23:10:00	0	0	0
2012-09-05	23:11:00	0	0	0
2012-09-05	23:12:00	0	0	0
2012-09-05	23:13:00	0	0	0
2012-09-05	23:14:00	0	0	0
2012-09-05	23:15:00	0	0	0
2012-09-05	23:16:00	0	0	0
2012-09-05	23:17:00	0	0	0
2012-09-05	23:18:00	0	0	0
2012-09-05	23:19:00	0	0	0
2012-09-05	23:20:00	0	0	0
2012-09-05	23:21:00	0	0	0
2012-09-05	23:22:00	0	0	0
2012-09-05	23:23:00	0	0	0
2012-09-05	23:24:00	0	0	0
2012-09-05	23:25:00	0	0	0
2012-09-05	23:26:00	0	39	1
2012-09-05	23:27:00	0	0	0
2012-09-05	23:28:00	0	0	0
2012-09-05	23:29:00	0	0	0
2012-09-05	23:30:00	0	0	0
2012-09-05	23:31:00	0	0	0
2012-09-05	23:32:00	0	0	0
2012-09-05	23:33:00	0	0	0
2012-09-05	23:34:00	0	0	0
2012-09-05	23:35:00	0	0	0
2012-09-05	23:36:00	0	0	0
2012-09-05	23:37:00	0	0	0
2012-09-05	23:38:00	0	0	0
2012-09-05	23:39:00	0	0	0
2012-09-05	23:40:00	0	0	0
2012-09-05	23:41:00	0	0	0
2012-09-05	23:42:00	0	0	0
2012-09-05	23:43:00	0	0	0
2012-09-05	23:44:00	0	0	0
2012-09-05	23:45:00	0	0	0
2012-09-05	23:46:00	0	0	0
2012-09-05	23:47:00	0	0	0
2012-09-05	23:48:00	0	0	0
2012-09-05	23:49:00	0	21	1
2012-09-05	23:50:00	0	0	0
2012-09-05	23:51:00	0	0	0
2012-09-05	23:52:00	0	0	0
2012-09-05	23:53:00	0	0	0
2012-09-05	23:54:00	0	0	0
2012-09-05	23:55:00	0	0	0
2012-09-05	23:56:00	0	0	0
2012-09-05	23:57:00	0	0	0
2012-09-05	23:58:00	0	0	0
2012-09-05	23:59:00	0	0	0
2012-09-06	00:00:00	0	0	0
2012-09-06	00:01:00	0	0	0
2012-09-06	00:02:00	0	0	0
2012-09-06	00:03:00	0	0	0
2012-09-06	00:04:00	0	0	0
2012-09-06	00:05:00	0	16	0
2012-09-06	00:06:00	0	0	0
2012-09-06	00:07:00	0	0	0
2012-09-06	00:08:00	0	0	0
2012-09-06	00:09:00	0	0	0
2012-09-06	00:10:00	0	0	0
2012-09-06	00:11:00	0	0	0
2012-09-06	00:12:00	0	0	0
2012-09-06	00:13:00	0	0	0
2012-09-06	00:14:00	0	0	0
2012-09-06	00:15:00	0	0	0
2012-09-06	00:16:00	0	0	0
2012-09-06	00:17:00	0	0	0
2012-09-06	00:18:00	0	0	0
2012-09-06	00:19:00	0	0	0
2012-09-06	00:20:00	0	0	0
2012-09-06	00:21:00	0	0	0
2012-09-06	00:22:00	0	0	0
2012-09-06	00:23:00	0	0	0
2012-09-06	00:24:00	0	0	0
2012-09-06	00:25:00	0	0	0
2012-09-06	00:26:00	0	0	0
2012-09-06	00:27:00	0	0	0
2012-09-06	00:28:00	0	0	0
2012-09-06	00:29:00	0	0	0
2012-09-06	00:30:00	0	0	0
2012-09-06	00:31:00	0	0	0
2012-09-06	00:32:00	0	0	0
2012-09-06	00:33:00	0	0	0
2012-09-06	00:34:00	0	0	0
2012-09-06	00:35:00	0	0	0
2012-09-06	00:36:00	0	0	0
2012-09-06	00:37:00	0	0	0
2012-09-06	00:38:00	0	0	0
2012-09-06	00:39:00	0	0	0
2012-09-06	00:40:00	0	0	0
2012-09-06	00:41:00	0	0	0
2012-09-06	00:42:00	0	0	0
2012-09-06	00:43:00	0	0	0
2012-09-06	00:44:00	0	0	0
2012-09-06	00:45:00	0	0	0
2012-09-06	00:46:00	0	0	0
2012-09-06	00:47:00	0	0	0
2012-09-06	00:48:00	0	0	0
2012-09-06	00:49:00	0	42	1
2012-09-06	00:50:00	0	52	1
2012-09-06	00:51:00	0	256	1
2012-09-06	00:52:00	0	332	1
2012-09-06	00:53:00	0	209	1
2012-09-06	00:54:00	0	0	1
2012-09-06	00:55:00	0	0	0
2012-09-06	00:56:00	0	0	0
2012-09-06	00:57:00	0	0	0
2012-09-06	00:58:00	0	0	0
2012-09-06	00:59:00	0	0	0
2012-09-06	01:00:00	0	0	0
2012-09-06	01:01:00	0	0	0
2012-09-06	01:02:00	0	0	0
2012-09-06	01:03:00	0	0	0
2012-09-06	01:04:00	0	0	0
2012-09-06	01:05:00	0	0	0
2012-09-06	01:06:00	0	0	0
2012-09-06	01:07:00	0	0	0
2012-09-06	01:08:00	0	0	0
2012-09-06	01:09:00	0	0	0
2012-09-06	01:10:00	0	0	0
2012-09-06	01:11:00	0	0	0
2012-09-06	01:12:00	0	0	0
2012-09-06	01:13:00	0	0	0
2012-09-06	01:14:00	0	0	0
2012-09-06	01:15:00	0	0	0
2012-09-06	01:16:00	0	0	0
2012-09-06	01:17:00	0	0	0
2012-09-06	01:18:00	0	0	0
2012-09-06	01:19:00	0	0	0
2012-09-06	01:20:00	0	0	0
2012-09-06	01:21:00	0	0	0
2012-09-06	01:22:00	0	0	0
2012-09-06	01:23:00	0	0	0
2012-09-06	01:24:00	0	0	0
2012-09-06	01:25:00	0	0	0
2012-09-06	01:26:00	0	0	0
2012-09-06	01:27:00	0	0	0
2012-09-06	01:28:00	0	0	0
2012-09-06	01:29:00	0	0	0
2012-09-06	01:30:00	0	0	0
2012-09-06	01:31:00	0	0	0
2012-09-06	01:32:00	0	0	0
2012-09-06	01:33:00	0	0	0
2012-09-06	01:34:00	0	0	0
2012-09-06	01:35:00	0	0	0
2012-09-06	01:36:00	0	0	0
2012-09-06	01:37:00	0	0	0
2012-09-06	01:38:00	0	0	0
2012-09-06	01:39:00	0	0	0
2012-09-06	01:40:00	0	0	0
2012-09-06	01:41:00	0	0	0
2012-09-06	01:42:00	0	0	0
2012-09-06	01:43:00	0	0	0
2012-09-06	01:44:00	0	0	0
2012-09-06	01:45:00	0	0	0
2012-09-06	01:46:00	0	0	0
2012-09-06	01:47:00	0	0	0
2012-09-06	01:48:00	0	0	0
2012-09-06	01:49:00	0	0	0
2012-09-06	01:50:00	0	0	0
2012-09-06	01:51:00	0	0	0
2012-09-06	01:52:00	0	0	0
2012-09-06	01:53:00	0	0	0
2012-09-06	01:54:00	0	0	0
2012-09-06	01:55:00	0	0	0
2012-09-06	01:56:00	0	0	0
2012-09-06	01:57:00	0	0	0
2012-09-06	01:58:00	0	0	0
2012-09-06	01:59:00	0	0	0
2012-09-06	02:00:00	0	0	0
2012-09-06	02:01:00	0	0	0
2012-09-06	02:02:00	0	0	0
2012-09-06	02:03:00	0	0	0
2012-09-06	02:04:00	0	0	0
2012-09-06	02:05:00	0	0	0
2012-09-06	02:06:00	0	0	0
2012-09-06	02:07:00	0	0	0
2012-09-06	02:08:00	0	0	0
2012-09-06	02:09:00	0	0	0
2012-09-06	02:10:00	0	0	0
2012-09-06	02:11:00	0	0	0
2012-09-06	02:12:00	0	0	0
2012-09-06	02:13:00	0	0	0
2012-09-06	02:14:00	0	0	0
2012-09-06	02:15:00	0	0	0
2012-09-06	02:16:00	0	0	0
2012-09-06	02:17:00	0	0	0
2012-09-06	02:18:00	0	0	0
2012-09-06	02:19:00	0	0	0
2012-09-06	02:20:00	0	57	1
2012-09-06	02:21:00	0	0	0
2012-09-06	02:22:00	0	0	0
2012-09-06	02:23:00	0	0	0
2012-09-06	02:24:00	0	0	0
2012-09-06	02:25:00	0	0	0
2012-09-06	02:26:00	0	0	0
2012-09-06	02:27:00	0	0	0
2012-09-06	02:28:00	0	0	0
2012-09-06	02:29:00	0	0	0
2012-09-06	02:30:00	0	0	0
2012-09-06	02:31:00	0	0	0
2012-09-06	02:32:00	0	0	0
2012-09-06	02:33:00	0	0	0
2012-09-06	02:34:00	0	0	0
2012-09-06	02:35:00	0	0	0
2012-09-06	02:36:00	0	0	0
2012-09-06	02:37:00	0	0	0
2012-09-06	02:38:00	0	0	0
2012-09-06	02:39:00	0	0	0
2012-09-06	02:40:00	0	0	0
2012-09-06	02:41:00	0	0	0
2012-09-06	02:42:00	0	0	0
2012-09-06	02:43:00	0	25	1
2012-09-06	02:44:00	0	26	1
2012-09-06	02:45:00	0	9	0
2012-09-06	02:46:00	0	0	0
2012-09-06	02:47:00	0	0	0
2012-09-06	02:48:00	0	0	0
2012-09-06	02:49:00	0	0	0
2012-09-06	02:50:00	0	0	0
2012-09-06	02:51:00	0	0	0
2012-09-06	02:52:00	0	0	0
2012-09-06	02:53:00	0	0	0
2012-09-06	02:54:00	0	0	0
2012-09-06	02:55:00	0	0	0
2012-09-06	02:56:00	0	0	0
2012-09-06	02:57:00	0	0	0
2012-09-06	02:58:00	0	0	0
2012-09-06	02:59:00	0	0	0
2012-09-06	03:00:00	0	0	0
2012-09-06	03:01:00	0	0	0
2012-09-06	03:02:00	0	0	0
2012-09-06	03:03:00	0	0	0
2012-09-06	03:04:00	0	0	0
2012-09-06	03:05:00	0	0	0
2012-09-06	03:06:00	0	0	0
2012-09-06	03:07:00	0	0	0
2012-09-06	03:08:00	0	0	0
2012-09-06	03:09:00	0	0	0
2012-09-06	03:10:00	0	0	0
2012-09-06	03:11:00	0	0	0
2012-09-06	03:12:00	0	0	0
2012-09-06	03:13:00	0	0	0
2012-09-06	03:14:00	0	0	0
2012-09-06	03:15:00	0	0	0
2012-09-06	03:16:00	0	0	0
2012-09-06	03:17:00	0	0	0
2012-09-06	03:18:00	0	0	0
2012-09-06	03:19:00	0	0	0
2012-09-06	03:20:00	0	0	0
2012-09-06	03:21:00	0	0	0
2012-09-06	03:22:00	0	0	0
2012-09-06	03:23:00	0	0	0
2012-09-06	03:24:00	0	30	1
2012-09-06	03:25:00	0	0	0
2012-09-06	03:26:00	0	0	0
2012-09-06	03:27:00	0	0	0
2012-09-06	03:28:00	0	15	0
2012-09-06	03:29:00	0	0	0
2012-09-06	03:30:00	0	0	0
2012-09-06	03:31:00	0	0	0
2012-09-06	03:32:00	0	0	0
2012-09-06	03:33:00	0	0	0
2012-09-06	03:34:00	0	0	0
2012-09-06	03:35:00	0	0	0
2012-09-06	03:36:00	0	0	0
2012-09-06	03:37:00	0	0	0
2012-09-06	03:38:00	0	0	0
2012-09-06	03:39:00	0	0	0
2012-09-06	03:40:00	0	0	0
2012-09-06	03:41:00	0	0	0
2012-09-06	03:42:00	0	0	0
2012-09-06	03:43:00	0	0	0
2012-09-06	03:44:00	0	0	0
2012-09-06	03:45:00	0	0	0
2012-09-06	03:46:00	0	0	0
2012-09-06	03:47:00	0	0	0
2012-09-06	03:48:00	0	0	0
2012-09-06	03:49:00	0	0	0
2012-09-06	03:50:00	0	0	0
2012-09-06	03:51:00	0	0	0
2012-09-06	03:52:00	0	0	0
2012-09-06	03:53:00	0	0	0
2012-09-06	03:54:00	0	0	1
2012-09-06	03:55:00	0	94	1
2012-09-06	03:56:00	0	32	1
2012-09-06	03:57:00	0	0	0
2012-09-06	03:58:00	0	0	0
2012-09-06	03:59:00	0	0	0
2012-09-06	04:00:00	0	0	0
2012-09-06	04:01:00	0	0	0
2012-09-06	04:02:00	0	0	0
2012-09-06	04:03:00	0	0	0
2012-09-06	04:04:00	0	0	0
2012-09-06	04:05:00	0	0	0
2012-09-06	04:06:00	0	0	0
2012-09-06	04:07:00	0	0	0
2012-09-06	04:08:00	0	0	0
2012-09-06	04:09:00	0	0	0
2012-09-06	04:10:00	0	0	0
2012-09-06	04:11:00	0	0	0
2012-09-06	04:12:00	0	0	0
2012-09-06	04:13:00	0	0	0
2012-09-06	04:14:00	0	0	0
2012-09-06	04:15:00	0	0	0
2012-09-06	04:16:00	0	0	0
2012-09-06	04:17:00	0	0	0
2012-09-06	04:18:00	0	0	0
2012-09-06	04:19:00	0	0	0
2012-09-06	04:20:00	0	0	0
2012-09-06	04:21:00	0	0	0
2012-09-06	04:22:00	0	0	0
2012-09-06	04:23:00	0	0	0
2012-09-06	04:24:00	0	0	0
2012-09-06	04:25:00	0	0	0
2012-09-06	04:26:00	0	0	0
2012-09-06	04:27:00	0	0	0
2012-09-06	04:28:00	0	0	0
2012-09-06	04:29:00	0	0	0
2012-09-06	04:30:00	0	0	0
2012-09-06	04:31:00	0	2	0
2012-09-06	04:32:00	0	0	0
2012-09-06	04:33:00	0	0	0
2012-09-06	04:34:00	0	0	0
2012-09-06	04:35:00	0	0	0
2012-09-06	04:36:00	0	0	0
2012-09-06	04:37:00	0	0	0
2012-09-06	04:38:00	0	0	0
2012-09-06	04:39:00	0	0	0
2012-09-06	04:40:00	0	0	0
2012-09-06	04:41:00	0	0	0
2012-09-06	04:42:00	0	0	0
2012-09-06	04:43:00	0	0	0
2012-09-06	04:44:00	0	0	0
2012-09-06	04:45:00	0	0	0
2012-09-06	04:46:00	0	0	0
2012-09-06	04:47:00	0	0	0
2012-09-06	04:48:00	0	0	0
2012-09-06	04:49:00	0	0	0
2012-09-06	04:50:00	0	0	0
2012-09-06	04:51:00	0	0	0
2012-09-06	04:52:00	0	0	0
2012-09-06	04:53:00	0	0	0
2012-09-06	04:54:00	0	0	0
2012-09-06	04:55:00	0	0	0
2012-09-06	04:56:00	0	0	0
2012-09-06	04:57:00	0	0	0
2012-09-06	04:58:00	0	0	0
2012-09-06	04:59:00	0	0	0
2012-09-06	05:00:00	0	0	0
2012-09-06	05:01:00	0	0	0
2012-09-06	05:02:00	0	0	0
2012-09-06	05:03:00	0	0	0
2012-09-06	05:04:00	0	0	0
2012-09-06	05:05:00	0	0	0
2012-09-06	05:06:00	0	42	1
2012-09-06	05:07:00	0	0	0
2012-09-06	05:08:00	0	0	0
2012-09-06	05:09:00	0	0	0
2012-09-06	05:10:00	0	0	0
2012-09-06	05:11:00	0	0	0
2012-09-06	05:12:00	0	0	0
2012-09-06	05:13:00	0	0	0
2012-09-06	05:14:00	0	0	0
2012-09-06	05:15:00	0	0	0
2012-09-06	05:16:00	0	0	0
2012-09-06	05:17:00	0	0	0
2012-09-06	05:18:00	0	0	0
2012-09-06	05:19:00	0	0	0
2012-09-06	05:20:00	0	49	1
2012-09-06	05:21:00	0	0	0
2012-09-06	05:22:00	0	1	0
2012-09-06	05:23:00	0	0	0
2012-09-06	05:24:00	0	0	0
2012-09-06	05:25:00	0	0	0
2012-09-06	05:26:00	0	0	0
2012-09-06	05:27:00	0	0	0
2012-09-06	05:28:00	0	0	0
2012-09-06	05:29:00	0	0	0
2012-09-06	05:30:00	0	0	0
2012-09-06	05:31:00	0	0	0
2012-09-06	05:32:00	0	0	0
2012-09-06	05:33:00	0	0	0
2012-09-06	05:34:00	0	0	0
2012-09-06	05:35:00	0	0	0
2012-09-06	05:36:00	0	0	0
2012-09-06	05:37:00	0	0	0
2012-09-06	05:38:00	0	0	0
2012-09-06	05:39:00	0	0	0
2012-09-06	05:40:00	0	0	0
2012-09-06	05:41:00	0	0	0
2012-09-06	05:42:00	0	0	0
2012-09-06	05:43:00	0	0	0
2012-09-06	05:44:00	0	0	0
2012-09-06	05:45:00	0	0	0
2012-09-06	05:46:00	0	0	0
2012-09-06	05:47:00	0	0	0
2012-09-06	05:48:00	0	0	0
2012-09-06	05:49:00	0	0	0
2012-09-06	05:50:00	0	0	0
2012-09-06	05:51:00	0	0	0
2012-09-06	05:52:00	0	0	0
2012-09-06	05:53:00	0	0	0
2012-09-06	05:54:00	0	0	0
2012-09-06	05:55:00	0	0	0
2012-09-06	05:56:00	0	0	0
2012-09-06	05:57:00	0	0	0
2012-09-06	05:58:00	0	0	0
2012-09-06	05:59:00	0	0	0
2012-09-06	06:00:00	0	0	0
2012-09-06	06:01:00	0	90	1
2012-09-06	06:02:00	0	0	0
2012-09-06	06:03:00	0	0	0
2012-09-06	06:04:00	0	0	0
2012-09-06	06:05:00	0	0	0
2012-09-06	06:06:00	0	0	0
2012-09-06	06:07:00	0	0	0
2012-09-06	06:08:00	0	0	0
2012-09-06	06:09:00	0	0	0
2012-09-06	06:10:00	0	0	0
2012-09-06	06:11:00	0	0	0
2012-09-06	06:12:00	0	0	0
2012-09-06	06:13:00	0	0	0
2012-09-06	06:14:00	0	0	0
2012-09-06	06:15:00	0	0	0
2012-09-06	06:16:00	0	27	1
2012-09-06	06:17:00	0	0	0
2012-09-06	06:18:00	0	0	0
2012-09-06	06:19:00	0	0	0
2012-09-06	06:20:00	0	0	0
2012-09-06	06:21:00	0	0	0
2012-09-06	06:22:00	0	0	0
2012-09-06	06:23:00	0	0	0
2012-09-06	06:24:00	0	0	0
2012-09-06	06:25:00	0	0	0
2012-09-06	06:26:00	0	0	0
2012-09-06	06:27:00	0	0	0
2012-09-06	06:28:00	0	0	0
2012-09-06	06:29:00	0	0	0
2012-09-06	06:30:00	0	0	0
2012-09-06	06:31:00	0	0	0
2012-09-06	06:32:00	0	0	0
2012-09-06	06:33:00	0	0	0
2012-09-06	06:34:00	0	0	0
2012-09-06	06:35:00	0	0	0
2012-09-06	06:36:00	0	0	0
2012-09-06	06:37:00	0	0	0
2012-09-06	06:38:00	0	0	0
2012-09-06	06:39:00	0	0	0
2012-09-06	06:40:00	0	0	0
2012-09-06	06:41:00	0	0	0
2012-09-06	06:42:00	0	52	1
2012-09-06	06:43:00	0	62	1
2012-09-06	06:44:00	0	16	1
2012-09-06	06:45:00	0	0	0
2012-09-06	06:46:00	0	0	0
2012-09-06	06:47:00	0	0	0
2012-09-06	06:48:00	0	42	1
2012-09-06	06:49:00	0	1	0
2012-09-06	06:50:00	0	0	0
2012-09-06	06:51:00	0	0	0
2012-09-06	06:52:00	0	0	0
2012-09-06	06:53:00	0	0	0
2012-09-06	06:54:00	0	0	0
2012-09-06	06:55:00	0	0	0
2012-09-06	06:56:00	0	0	0
2012-09-06	06:57:00	0	0	0
2012-09-06	06:58:00	0	0	0
2012-09-06	06:59:00	0	0	0
2012-09-06	07:00:00	0	0	0
2012-09-06	07:01:00	0	0	0
2012-09-06	07:02:00	0	0	0
2012-09-06	07:03:00	0	0	0
2012-09-06	07:04:00	0	0	0
2012-09-06	07:05:00	0	0	0
2012-09-06	07:06:00	0	0	0
2012-09-06	07:07:00	0	0	0
2012-09-06	07:08:00	0	0	0
2012-09-06	07:09:00	0	0	0
2012-09-06	07:10:00	0	0	0
2012-09-06	07:11:00	0	0	0
2012-09-06	07:12:00	0	0	0
2012-09-06	07:13:00	0	0	0
2012-09-06	07:14:00	0	0	0
2012-09-06	07:15:00	0	0	0
2012-09-06	07:16:00	0	0	0
2012-09-06	07:17:00	0	0	0
2012-09-06	07:18:00	0	0	0
2012-09-06	07:19:00	0	0	0
2012-09-06	07:20:00	0	0	0
2012-09-06	07:21:00	0	0	0
2012-09-06	07:22:00	0	0	0
2012-09-06	07:23:00	0	0	0
2012-09-06	07:24:00	0	0	0
2012-09-06	07:25:00	0	0	0
2012-09-06	07:26:00	0	0	0
2012-09-06	07:27:00	0	0	0
2012-09-06	07:28:00	0	82	1
2012-09-06	07:29:00	0	36	1
2012-09-06	07:30:00	0	417	1
2012-09-06	07:31:00	0	239	1
2012-09-06	07:32:00	0	282	1
2012-09-06	07:33:00	0	5	1
2012-09-06	07:34:00	0	1	0
2012-09-06	07:35:00	0	0	0
2012-09-06	07:36:00	0	0	1
2012-09-06	07:37:00	0	129	1
2012-09-06	07:38:00	0	9	1
2012-09-06	07:39:00	0	0	0
2012-09-06	07:40:00	0	0	0
2012-09-06	07:41:00	0	0	0
2012-09-06	07:42:00	0	21	1
2012-09-06	07:43:00	0	0	0
2012-09-06	07:44:00	0	0	0
2012-09-06	07:45:00	0	0	0
2012-09-06	07:46:00	0	0	0
2012-09-06	07:47:00	0	1	0
2012-09-06	07:48:00	0	0	0
2012-09-06	07:49:00	0	1	0
2012-09-06	07:50:00	0	0	0
2012-09-06	07:51:00	0	0	0
2012-09-06	07:52:00	0	0	0
2012-09-06	07:53:00	0	0	0
2012-09-06	07:54:00	0	0	0
2012-09-06	07:55:00	0	0	0
2012-09-06	07:56:00	0	0	0
2012-09-06	07:57:00	0	0	0
2012-09-06	07:58:00	0	0	0
2012-09-06	07:59:00	0	5	0
2012-09-06	08:00:00	0	0	0
2012-09-06	08:01:00	0	0	0
2012-09-06	08:02:00	0	11	0
2012-09-06	08:03:00	0	30	1
2012-09-06	08:04:00	0	0	0
2012-09-06	08:05:00	0	0	0
2012-09-06	08:06:00	0	0	0
2012-09-06	08:07:00	0	0	0
2012-09-06	08:08:00	0	0	0
2012-09-06	08:09:00	0	0	0
2012-09-06	08:10:00	0	0	0
2012-09-06	08:11:00	0	0	0
2012-09-06	08:12:00	0	0	0
2012-09-06	08:13:00	0	0	0
2012-09-06	08:14:00	0	0	1
2012-09-06	08:15:00	0	149	1
2012-09-06	08:16:00	0	0	1
2012-09-06	08:17:00	0	0	0
2012-09-06	08:18:00	0	0	0
2012-09-06	08:19:00	0	38	1
2012-09-06	08:20:00	0	0	0
2012-09-06	08:21:00	0	0	0
2012-09-06	08:22:00	0	0	0
2012-09-06	08:23:00	0	0	0
2012-09-06	08:24:00	0	0	0
2012-09-06	08:25:00	0	0	0
2012-09-06	08:26:00	0	0	0
2012-09-06	08:27:00	0	0	0
2012-09-06	08:28:00	0	0	0
2012-09-06	08:29:00	0	0	0
2012-09-06	08:30:00	0	0	0
2012-09-06	08:31:00	0	0	0
2012-09-06	08:32:00	0	0	0
2012-09-06	08:33:00	0	0	0
2012-09-06	08:34:00	0	0	0
2012-09-06	08:35:00	0	0	0
2012-09-06	08:36:00	0	0	0
2012-09-06	08:37:00	0	0	0
2012-09-06	08:38:00	0	0	1
2012-09-06	08:39:00	0	202	1
2012-09-06	08:40:00	0	302	1
2012-09-06	08:41:00	0	154	1
2012-09-06	08:42:00	0	321	1
2012-09-06	08:43:00	0	129	1
2012-09-06	08:44:00	0	139	1
2012-09-06	08:45:00	0	196	1
2012-09-06	08:46:00	0	391	1
2012-09-06	08:47:00	0	231	1
2012-09-06	08:48:00	0	196	1
2012-09-06	08:49:00	0	86	1
2012-09-06	08:50:00	0	119	1
2012-09-06	08:51:00	0	177	1
2012-09-06	08:52:00	0	539	1
2012-09-06	08:53:00	0	69	1
2012-09-06	08:54:00	0	6	1
2012-09-06	08:55:00	0	6	1
2012-09-06	08:56:00	0	15	1
2012-09-06	08:57:00	0	332	1
2012-09-06	08:58:00	0	154	1
2012-09-06	08:59:00	0	506	1
2012-09-06	09:00:00	0	16	1
2012-09-06	09:01:00	0	0	1
2012-09-06	09:02:00	0	37	1
2012-09-06	09:03:00	0	66	1
2012-09-06	09:04:00	0	9	1
2012-09-06	09:05:00	0	0	0
2012-09-06	09:06:00	0	0	0
2012-09-06	09:07:00	0	9	0
2012-09-06	09:08:00	0	1	0
2012-09-06	09:09:00	0	0	0
2012-09-06	09:10:00	0	0	0
2012-09-06	09:11:00	0	0	0
2012-09-06	09:12:00	0	79	1
2012-09-06	09:13:00	0	74	1
2012-09-06	09:14:00	0	0	1
2012-09-06	09:15:00	0	57	1
2012-09-06	09:16:00	0	0	0
2012-09-06	09:17:00	0	7	0
2012-09-06	09:18:00	0	18	1
2012-09-06	09:19:00	0	64	1
2012-09-06	09:20:00	0	0	1
2012-09-06	09:21:00	0	49	1
2012-09-06	09:22:00	0	38	1
2012-09-06	09:23:00	0	26	1
2012-09-06	09:24:00	0	6	0
2012-09-06	09:25:00	0	5	1
2012-09-06	09:26:00	0	76	1
2012-09-06	09:27:00	0	6	1
2012-09-06	09:28:00	0	6	0
2012-09-06	09:29:00	0	5	0
2012-09-06	09:30:00	0	1	1
2012-09-06	09:31:00	0	15	1
2012-09-06	09:32:00	0	379	1
2012-09-06	09:33:00	0	171	1
2012-09-06	09:34:00	0	379	1
2012-09-06	09:35:00	0	593	1
2012-09-06	09:36:00	0	354	1
2012-09-06	09:37:00	0	613	1
2012-09-06	09:38:00	0	202	1
2012-09-06	09:39:00	0	522	1
2012-09-06	09:40:00	0	474	1
2012-09-06	09:41:00	0	575	1
2012-09-06	09:42:00	0	613	1
2012-09-06	09:43:00	0	217	1
2012-09-06	09:44:00	0	613	1
2012-09-06	09:45:00	0	391	1
2012-09-06	09:46:00	0	391	1
2012-09-06	09:47:00	0	506	1
2012-09-06	09:48:00	0	190	1
2012-09-06	09:49:00	0	311	1
2012-09-06	09:50:00	0	209	1
2012-09-06	09:51:00	0	367	1
2012-09-06	09:52:00	0	674	1
2012-09-06	09:53:00	0	719	1
2012-09-06	09:54:00	0	897	1
2012-09-06	09:55:00	0	474	1
2012-09-06	09:56:00	0	459	1
2012-09-06	09:57:00	0	926	1
2012-09-06	09:58:00	0	444	1
2012-09-06	09:59:00	0	633	1
2012-09-06	10:00:00	0	94	1
2012-09-06	10:01:00	0	108	1
2012-09-06	10:02:00	0	21	1
2012-09-06	10:03:00	0	321	1
2012-09-06	10:04:00	0	321	1
2012-09-06	10:05:00	0	417	1
2012-09-06	10:06:00	0	159	1
2012-09-06	10:07:00	0	444	1
2012-09-06	10:08:00	0	217	1
2012-09-06	10:09:00	0	149	1
2012-09-06	10:10:00	0	21	1
2012-09-06	10:11:00	0	209	1
2012-09-06	10:12:00	0	196	1
2012-09-06	10:13:00	0	20	1
2012-09-06	10:14:00	0	64	1
2012-09-06	10:15:00	0	321	1
2012-09-06	10:16:00	0	311	1
2012-09-06	10:17:00	0	239	1
2012-09-06	10:18:00	0	265	1
2012-09-06	10:19:00	0	282	1
2012-09-06	10:20:00	0	30	1
2012-09-06	10:21:00	0	105	1
2012-09-06	10:22:00	0	17	1
2012-09-06	10:23:00	0	256	1
2012-09-06	10:24:00	0	94	1
2012-09-06	10:25:00	0	196	1
2012-09-06	10:26:00	0	39	1
2012-09-06	10:27:00	0	32	1
2012-09-06	10:28:00	0	17	1
2012-09-06	10:29:00	0	190	1
2012-09-06	10:30:00	0	0	1
2012-09-06	10:31:00	0	0	0
2012-09-06	10:32:00	0	0	1
2012-09-06	10:33:00	0	108	1
2012-09-06	10:34:00	0	165	1
2012-09-06	10:35:00	0	183	1
2012-09-06	10:36:00	0	539	1
2012-09-06	10:37:00	0	404	1
2012-09-06	10:38:00	0	292	1
2012-09-06	10:39:00	0	25	1
2012-09-06	10:40:00	0	66	1
2012-09-06	10:41:00	0	6	1
2012-09-06	10:42:00	0	69	1
2012-09-06	10:43:00	0	49	1
2012-09-06	10:44:00	0	4	1
2012-09-06	10:45:00	0	20	1
2012-09-06	10:46:00	0	26	1
2012-09-06	10:47:00	0	311	1
2012-09-06	10:48:00	0	404	1
2012-09-06	10:49:00	0	556	1
2012-09-06	10:50:00	0	159	1
2012-09-06	10:51:00	0	196	1
2012-09-06	10:52:00	0	209	1
2012-09-06	10:53:00	0	159	1
2012-09-06	10:54:00	0	332	1
2012-09-06	10:55:00	0	391	1
2012-09-06	10:56:00	0	149	1
2012-09-06	10:57:00	0	129	1
2012-09-06	10:58:00	0	490	1
2012-09-06	10:59:00	0	124	1
2012-09-06	11:00:00	0	76	1
2012-09-06	11:01:00	0	171	1
2012-09-06	11:02:00	0	42	1
2012-09-06	11:03:00	0	90	1
2012-09-06	11:04:00	0	54	1
2012-09-06	11:05:00	0	124	1
2012-09-06	11:06:00	0	119	1
2012-09-06	11:07:00	0	129	1
2012-09-06	11:08:00	0	247	1
2012-09-06	11:09:00	0	79	1
2012-09-06	11:10:00	0	0	1
2012-09-06	11:11:00	0	0	1
2012-09-06	11:12:00	0	209	1
2012-09-06	11:13:00	0	108	1
2012-09-06	11:14:00	0	124	1
2012-09-06	11:15:00	0	144	1
2012-09-06	11:16:00	0	247	1
2012-09-06	11:17:00	0	444	1
2012-09-06	11:18:00	0	4	1
2012-09-06	11:19:00	0	144	1
2012-09-06	11:20:00	0	42	1
2012-09-06	11:21:00	0	0	0
2012-09-06	11:22:00	0	0	1
2012-09-06	11:23:00	0	119	1
2012-09-06	11:24:00	0	404	1
2012-09-06	11:25:00	0	108	1
2012-09-06	11:26:00	0	57	1
2012-09-06	11:27:00	0	4	0
2012-09-06	11:28:00	0	0	0
2012-09-06	11:29:00	0	0	0
2012-09-06	11:30:00	0	0	1
2012-09-06	11:31:00	0	282	1
2012-09-06	11:32:00	0	0	1
2012-09-06	11:33:00	0	1	0
2012-09-06	11:34:00	0	27	1
2012-09-06	11:35:00	0	39	1
2012-09-06	11:36:00	0	69	1
2012-09-06	11:37:00	0	224	1
2012-09-06	11:38:00	0	0	1
2012-09-06	11:39:00	0	39	1
2012-09-06	11:40:00	0	332	1
2012-09-06	11:41:00	0	34	1
2012-09-06	11:42:00	0	37	1
2012-09-06	11:43:00	0	14	1
2012-09-06	11:44:00	0	20	1
2012-09-06	11:45:00	0	79	1
2012-09-06	11:46:00	0	22	1
2012-09-06	11:47:00	0	4	1
2012-09-06	11:48:00	0	52	1
2012-09-06	11:49:00	0	6	1
2012-09-06	11:50:00	0	69	1
2012-09-06	11:51:00	0	4	1
2012-09-06	11:52:00	0	62	1
2012-09-06	11:53:00	0	0	0
2012-09-06	11:54:00	0	0	1
2012-09-06	11:55:00	0	159	1
2012-09-06	11:56:00	0	0	1
2012-09-06	11:57:00	0	59	1
2012-09-06	11:58:00	0	86	1
2012-09-06	11:59:00	0	86	1
2012-09-06	12:00:00	0	0	1
2012-09-06	12:01:00	0	0	0
2012-09-06	12:02:00	0	2	0
2012-09-06	12:03:00	0	27	1
2012-09-06	12:04:00	0	144	1
2012-09-06	12:05:00	0	273	1
2012-09-06	12:06:00	0	171	1
2012-09-06	12:07:00	0	474	1
2012-09-06	12:08:00	0	256	1
2012-09-06	12:09:00	0	139	1
2012-09-06	12:10:00	0	124	1
2012-09-06	12:11:00	0	57	1
2012-09-06	12:12:00	0	90	1
2012-09-06	12:13:00	0	27	1
2012-09-06	12:14:00	0	0	0
2012-09-06	12:15:00	0	0	0
2012-09-06	12:16:00	0	23	1
2012-09-06	12:17:00	0	82	1
2012-09-06	12:18:00	0	44	1
2012-09-06	12:19:00	0	47	1
2012-09-06	12:20:00	0	17	1
2012-09-06	12:21:00	0	0	0
2012-09-06	12:22:00	0	1	1
2012-09-06	12:23:00	0	94	1
2012-09-06	12:24:00	0	34	1
2012-09-06	12:25:00	0	2	1
2012-09-06	12:26:00	0	105	1
2012-09-06	12:27:00	0	159	1
2012-09-06	12:28:00	0	159	1
2012-09-06	12:29:00	0	159	1
2012-09-06	12:30:00	0	273	1
2012-09-06	12:31:00	0	124	1
2012-09-06	12:32:00	0	49	1
2012-09-06	12:33:00	0	144	1
2012-09-06	12:34:00	0	343	1
2012-09-06	12:35:00	0	0	1
2012-09-06	12:36:00	0	0	0
2012-09-06	12:37:00	0	5	1
2012-09-06	12:38:00	0	105	1
2012-09-06	12:39:00	0	59	1
2012-09-06	12:40:00	0	0	0
2012-09-06	12:41:00	0	0	0
2012-09-06	12:42:00	0	0	0
2012-09-06	12:43:00	0	0	0
2012-09-06	12:44:00	0	76	1
2012-09-06	12:45:00	0	0	0
2012-09-06	12:46:00	0	0	0
2012-09-06	12:47:00	0	4	0
2012-09-06	12:48:00	0	39	1
2012-09-06	12:49:00	0	0	0
2012-09-06	12:50:00	0	1	0
2012-09-06	12:51:00	0	12	1
2012-09-06	12:52:00	0	134	1
2012-09-06	12:53:00	0	6	1
2012-09-06	12:54:00	0	5	0
2012-09-06	12:55:00	0	11	0
2012-09-06	12:56:00	0	0	0
2012-09-06	12:57:00	0	0	0
2012-09-06	12:58:00	0	69	1
2012-09-06	12:59:00	0	21	1
2012-09-06	13:00:00	0	59	1
2012-09-06	13:01:00	0	0	0
2012-09-06	13:02:00	0	5	0
2012-09-06	13:03:00	0	0	0
2012-09-06	13:04:00	0	0	0
2012-09-06	13:05:00	0	0	0
2012-09-06	13:06:00	0	0	0
2012-09-06	13:07:00	0	0	0
2012-09-06	13:08:00	0	0	0
2012-09-06	13:09:00	0	0	0
2012-09-06	13:10:00	0	0	0
2012-09-06	13:11:00	0	2	1
2012-09-06	13:12:00	0	196	1
2012-09-06	13:13:00	0	0	1
2012-09-06	13:14:00	0	23	1
2012-09-06	13:15:00	0	0	0
2012-09-06	13:16:00	0	0	0
2012-09-06	13:17:00	0	20	1
2012-09-06	13:18:00	0	57	1
2012-09-06	13:19:00	0	0	0
2012-09-06	13:20:00	0	0	0
2012-09-06	13:21:00	0	62	1
2012-09-06	13:22:00	0	0	0
2012-09-06	13:23:00	0	0	0
2012-09-06	13:24:00	0	0	0
2012-09-06	13:25:00	0	17	1
2012-09-06	13:26:00	0	39	1
2012-09-06	13:27:00	0	9	0
2012-09-06	13:28:00	0	0	0
2012-09-06	13:29:00	0	0	0
2012-09-06	13:30:00	0	0	0
2012-09-06	13:31:00	0	0	0
2012-09-06	13:32:00	0	0	0
2012-09-06	13:33:00	0	0	0
2012-09-06	13:34:00	0	0	0
2012-09-06	13:35:00	0	0	0
2012-09-06	13:36:00	0	1	0
2012-09-06	13:37:00	0	0	0
2012-09-06	13:38:00	0	0	0
2012-09-06	13:39:00	0	0	0
2012-09-06	13:40:00	0	0	0
2012-09-06	13:41:00	0	0	0
2012-09-06	13:42:00	0	1	0
2012-09-06	13:43:00	0	82	1
2012-09-06	13:44:00	0	0	0
2012-09-06	13:45:00	0	0	0
2012-09-06	13:46:00	0	44	1
2012-09-06	13:47:00	0	0	0
2012-09-06	13:48:00	0	0	0
2012-09-06	13:49:00	0	0	0
2012-09-06	13:50:00	0	0	0
2012-09-06	13:51:00	0	0	0
2012-09-06	13:52:00	0	0	0
2012-09-06	13:53:00	0	97	1
2012-09-06	13:54:00	0	0	1
2012-09-06	13:55:00	0	0	0
2012-09-06	13:56:00	0	54	1
2012-09-06	13:57:00	0	2	1
2012-09-06	13:58:00	0	124	1
2012-09-06	13:59:00	0	119	1
2012-09-06	14:00:00	0	0	1
2012-09-06	14:01:00	0	0	1
2012-09-06	14:02:00	0	105	1
2012-09-06	14:03:00	0	57	1
2012-09-06	14:04:00	0	44	1
2012-09-06	14:05:00	0	2	0
2012-09-06	14:06:00	0	17	1
2012-09-06	14:07:00	0	9	0
2012-09-06	14:08:00	0	0	0
2012-09-06	14:09:00	0	0	0
2012-09-06	14:10:00	0	54	1
2012-09-06	14:11:00	0	0	0
2012-09-06	14:12:00	0	1	0
2012-09-06	14:13:00	0	66	1
2012-09-06	14:14:00	0	0	1
2012-09-06	14:15:00	0	69	1
2012-09-06	14:16:00	0	49	1
2012-09-06	14:17:00	0	9	1
2012-09-06	14:18:00	0	6	0
2012-09-06	14:19:00	0	0	0
2012-09-06	14:20:00	0	0	0
2012-09-06	14:21:00	0	1	0
2012-09-06	14:22:00	0	62	1
2012-09-06	14:23:00	0	0	1
2012-09-06	14:24:00	0	52	1
2012-09-06	14:25:00	0	2	1
2012-09-06	14:26:00	0	0	1
2012-09-06	14:27:00	0	391	1
2012-09-06	14:28:00	0	247	1
2012-09-06	14:29:00	0	282	1
2012-09-06	14:30:00	0	0	1
2012-09-06	14:31:00	0	0	0
2012-09-06	14:32:00	0	0	0
2012-09-06	14:33:00	0	0	0
2012-09-06	14:34:00	0	52	1
2012-09-06	14:35:00	0	0	0
2012-09-06	14:36:00	0	0	0
2012-09-06	14:37:00	0	0	0
2012-09-06	14:38:00	0	0	0
2012-09-06	14:39:00	0	0	0
2012-09-06	14:40:00	0	0	0
2012-09-06	14:41:00	0	27	1
2012-09-06	14:42:00	0	0	0
2012-09-06	14:43:00	0	23	1
2012-09-06	14:44:00	0	86	1
2012-09-06	14:45:00	0	7	1
2012-09-06	14:46:00	0	69	1
2012-09-06	14:47:00	0	12	1
2012-09-06	14:48:00	0	273	1
2012-09-06	14:49:00	0	57	1
2012-09-06	14:50:00	0	0	1
2012-09-06	14:51:00	0	0	0
2012-09-06	14:52:00	0	0	0
2012-09-06	14:53:00	0	54	1
2012-09-06	14:54:00	0	165	1
2012-09-06	14:55:00	0	202	1
2012-09-06	14:56:00	0	139	1
2012-09-06	14:57:00	0	0	1
2012-09-06	14:58:00	0	0	1
2012-09-06	14:59:00	0	119	1
2012-09-06	15:00:00	0	239	1
2012-09-06	15:01:00	0	273	1
2012-09-06	15:02:00	0	0	1
2012-09-06	15:03:00	0	49	1
2012-09-06	15:04:00	0	28	1
2012-09-06	15:05:00	0	0	1
2012-09-06	15:06:00	0	97	1
2012-09-06	15:07:00	0	0	1
2012-09-06	15:08:00	0	22	1
2012-09-06	15:09:00	0	0	1
2012-09-06	15:10:00	0	116	1
2012-09-06	15:11:00	0	33	1
2012-09-06	15:12:00	0	144	1
2012-09-06	15:13:00	0	97	1
2012-09-06	15:14:00	0	165	1
2012-09-06	15:15:00	0	69	1
2012-09-06	15:16:00	0	71	1
2012-09-06	15:17:00	0	59	1
2012-09-06	15:18:00	0	54	1
2012-09-06	15:19:00	0	0	0
2012-09-06	15:20:00	0	18	1
2012-09-06	15:21:00	0	0	0
2012-09-06	15:22:00	0	14	1
2012-09-06	15:23:00	0	23	1
2012-09-06	15:24:00	0	119	1
2012-09-06	15:25:00	0	302	1
2012-09-06	15:26:00	0	265	1
2012-09-06	15:27:00	0	112	1
2012-09-06	15:28:00	0	4	1
2012-09-06	15:29:00	0	202	1
2012-09-06	15:30:00	0	391	1
2012-09-06	15:31:00	0	11	1
2012-09-06	15:32:00	0	282	1
2012-09-06	15:33:00	0	86	1
2012-09-06	15:34:00	0	52	1
2012-09-06	15:35:00	0	816	1
2012-09-06	15:36:00	0	459	1
2012-09-06	15:37:00	0	183	1
2012-09-06	15:38:00	0	119	1
2012-09-06	15:39:00	0	0	1
2012-09-06	15:40:00	0	119	1
2012-09-06	15:41:00	0	94	1
2012-09-06	15:42:00	0	82	1
2012-09-06	15:43:00	0	47	1
2012-09-06	15:44:00	0	64	1
2012-09-06	15:45:00	0	159	1
2012-09-06	15:46:00	0	57	1
2012-09-06	15:47:00	0	97	1
2012-09-06	15:48:00	0	171	1
2012-09-06	15:49:00	0	97	1
2012-09-06	15:50:00	0	38	1
2012-09-06	15:51:00	0	71	1
2012-09-06	15:52:00	0	239	1
2012-09-06	15:53:00	0	79	1
2012-09-06	15:54:00	0	0	1
2012-09-06	15:55:00	0	0	1
2012-09-06	15:56:00	0	273	1
2012-09-06	15:57:00	0	224	1
2012-09-06	15:58:00	0	108	1
2012-09-06	15:59:00	0	59	1
2012-09-06	16:00:00	0	0	1
2012-09-06	16:01:00	0	44	1
2012-09-06	16:02:00	0	0	0
2012-09-06	16:03:00	0	14	0
2012-09-06	16:04:00	0	1	0
2012-09-06	16:05:00	0	0	0
2012-09-06	16:06:00	0	12	0
2012-09-06	16:07:00	0	14	1
2012-09-06	16:08:00	0	76	1
2012-09-06	16:09:00	0	0	1
2012-09-06	16:10:00	0	57	1
2012-09-06	16:11:00	0	0	0
2012-09-06	16:12:00	0	20	1
2012-09-06	16:13:00	0	0	0
2012-09-06	16:14:00	0	0	0
2012-09-06	16:15:00	0	30	1
2012-09-06	16:16:00	0	112	1
2012-09-06	16:17:00	0	124	1
2012-09-06	16:18:00	0	101	1
2012-09-06	16:19:00	0	2	1
2012-09-06	16:20:00	0	0	0
2012-09-06	16:21:00	0	0	0
2012-09-06	16:22:00	0	16	0
2012-09-06	16:23:00	0	0	0
2012-09-06	16:24:00	0	0	0
2012-09-06	16:25:00	0	5	0
2012-09-06	16:26:00	0	0	0
2012-09-06	16:27:00	0	16	1
2012-09-06	16:28:00	0	94	1
2012-09-06	16:29:00	0	0	1
2012-09-06	16:30:00	0	37	1
2012-09-06	16:31:00	0	0	1
2012-09-06	16:32:00	0	57	1
2012-09-06	16:33:00	0	239	1
2012-09-06	16:34:00	0	32	1
2012-09-06	16:35:00	0	79	1
2012-09-06	16:36:00	0	321	1
2012-09-06	16:37:00	0	0	1
2012-09-06	16:38:00	0	0	0
2012-09-06	16:39:00	0	4	0
2012-09-06	16:40:00	0	0	0
2012-09-06	16:41:00	0	0	0
2012-09-06	16:42:00	0	0	0
2012-09-06	16:43:00	0	0	0
2012-09-06	16:44:00	0	0	0
2012-09-06	16:45:00	0	0	0
2012-09-06	16:46:00	0	0	0
2012-09-06	16:47:00	0	0	0
2012-09-06	16:48:00	0	0	0
2012-09-06	16:49:00	0	0	0
2012-09-06	16:50:00	0	0	0
2012-09-06	16:51:00	0	0	0
2012-09-06	16:52:00	0	0	0
2012-09-06	16:53:00	0	0	0
2012-09-06	16:54:00	0	0	0
2012-09-06	16:55:00	0	34	1
2012-09-06	16:56:00	0	0	0
2012-09-06	16:57:00	0	0	1
2012-09-06	16:58:00	0	119	1
2012-09-06	16:59:00	0	97	1
2012-09-06	17:00:00	0	633	1
2012-09-06	17:01:00	0	311	1
2012-09-06	17:02:00	0	119	1
2012-09-06	17:03:00	0	71	1
2012-09-06	17:04:00	0	22	1
2012-09-06	17:05:00	0	17	1
2012-09-06	17:06:00	0	239	1
2012-09-06	17:07:00	0	367	1
2012-09-06	17:08:00	0	196	1
2012-09-06	17:09:00	0	30	1
2012-09-06	17:10:00	0	44	1
2012-09-06	17:11:00	0	28	1
2012-09-06	17:12:00	0	34	1
2012-09-06	17:13:00	0	0	0
2012-09-06	17:14:00	0	10	1
2012-09-06	17:15:00	0	27	1
2012-09-06	17:16:00	0	149	1
2012-09-06	17:17:00	0	32	1
2012-09-06	17:18:00	0	39	1
2012-09-06	17:19:00	0	22	1
2012-09-06	17:20:00	0	30	1
2012-09-06	17:21:00	0	101	1
2012-09-06	17:22:00	0	44	1
2012-09-06	17:23:00	0	105	1
2012-09-06	17:24:00	0	22	1
2012-09-06	17:25:00	0	177	1
2012-09-06	17:26:00	0	37	1
2012-09-06	17:27:00	0	119	1
2012-09-06	17:28:00	0	379	1
2012-09-06	17:29:00	0	37	1
2012-09-06	17:30:00	0	7	1
2012-09-06	17:31:00	0	52	1
2012-09-06	17:32:00	0	108	1
2012-09-06	17:33:00	0	54	1
2012-09-06	17:34:00	0	0	1
2012-09-06	17:35:00	0	12	1
2012-09-06	17:36:00	0	64	1
2012-09-06	17:37:00	0	0	1
2012-09-06	17:38:00	0	105	1
2012-09-06	17:39:00	0	0	1
2012-09-06	17:40:00	0	0	0
2012-09-06	17:41:00	0	0	0
2012-09-06	17:42:00	0	0	0
2012-09-06	17:43:00	0	12	0
2012-09-06	17:44:00	0	0	0
2012-09-06	17:45:00	0	44	1
2012-09-06	17:46:00	0	49	1
2012-09-06	17:47:00	0	69	1
2012-09-06	17:48:00	0	124	1
2012-09-06	17:49:00	0	0	1
2012-09-06	17:50:00	0	0	0
2012-09-06	17:51:00	0	0	1
2012-09-06	17:52:00	0	97	1
2012-09-06	17:53:00	0	112	1
2012-09-06	17:54:00	0	209	1
2012-09-06	17:55:00	0	0	1
2012-09-06	17:56:00	0	9	1
2012-09-06	17:57:00	0	15	1
2012-09-06	17:58:00	0	17	1
2012-09-06	17:59:00	0	97	1
2012-09-06	18:00:00	0	108	1
2012-09-06	18:01:00	0	18	1
2012-09-06	18:02:00	0	71	1
2012-09-06	18:03:00	0	57	1
2012-09-06	18:04:00	0	34	1
2012-09-06	18:05:00	0	12	1
2012-09-06	18:06:00	0	6	0
2012-09-06	18:07:00	0	0	0
2012-09-06	18:08:00	0	0	0
2012-09-06	18:09:00	0	0	0
2012-09-06	18:10:00	0	18	1
2012-09-06	18:11:00	0	0	0
2012-09-06	18:12:00	0	76	1
2012-09-06	18:13:00	0	17	1
2012-09-06	18:14:00	0	38	1
2012-09-06	18:15:00	0	0	0
2012-09-06	18:16:00	0	0	0
2012-09-06	18:17:00	0	30	1
2012-09-06	18:18:00	0	62	1
2012-09-06	18:19:00	0	0	0
2012-09-06	18:20:00	0	0	0
2012-09-06	18:21:00	0	38	1
2012-09-06	18:22:00	0	0	0
2012-09-06	18:23:00	0	0	0
2012-09-06	18:24:00	0	4	0
2012-09-06	18:25:00	0	0	0
2012-09-06	18:26:00	0	0	0
2012-09-06	18:27:00	0	0	0
2012-09-06	18:28:00	0	0	0
2012-09-06	18:29:00	0	0	0
2012-09-06	18:30:00	0	0	0
2012-09-06	18:31:00	0	79	1
2012-09-06	18:32:00	0	12	1
2012-09-06	18:33:00	0	47	1
2012-09-06	18:34:00	0	39	1
2012-09-06	18:35:00	0	108	1
2012-09-06	18:36:00	0	30	1
2012-09-06	18:37:00	0	1	1
2012-09-06	18:38:00	0	31	1
2012-09-06	18:39:00	0	82	1
2012-09-06	18:40:00	0	5	1
2012-09-06	18:41:00	0	0	0
2012-09-06	18:42:00	0	7	0
2012-09-06	18:43:00	0	0	0
2012-09-06	18:44:00	0	0	0
2012-09-06	18:45:00	0	21	1
2012-09-06	18:46:00	0	23	1
2012-09-06	18:47:00	0	0	1
2012-09-06	18:48:00	0	66	1
2012-09-06	18:49:00	0	47	1
2012-09-06	18:50:00	0	49	1
2012-09-06	18:51:00	0	209	1
2012-09-06	18:52:00	0	217	1
2012-09-06	18:53:00	0	49	1
2012-09-06	18:54:00	0	31	1
2012-09-06	18:55:00	0	177	1
2012-09-06	18:56:00	0	0	1
2012-09-06	18:57:00	0	49	1
2012-09-06	18:58:00	0	4	1
2012-09-06	18:59:00	0	30	1
2012-09-06	19:00:00	0	256	1
2012-09-06	19:01:00	0	159	1
2012-09-06	19:02:00	0	149	1
2012-09-06	19:03:00	0	9	1
2012-09-06	19:04:00	0	0	0
2012-09-06	19:05:00	0	0	0
2012-09-06	19:06:00	0	33	1
2012-09-06	19:07:00	0	0	0
2012-09-06	19:08:00	0	0	0
2012-09-06	19:09:00	0	0	0
2012-09-06	19:10:00	0	0	0
2012-09-06	19:11:00	0	0	0
2012-09-06	19:12:00	0	0	0
2012-09-06	19:13:00	0	0	0
2012-09-06	19:14:00	0	0	0
2012-09-06	19:15:00	0	0	0
2012-09-06	19:16:00	0	0	0
2012-09-06	19:17:00	0	0	0
2012-09-06	19:18:00	0	0	0
2012-09-06	19:19:00	0	0	0
2012-09-06	19:20:00	0	0	0
2012-09-06	19:21:00	0	0	0
2012-09-06	19:22:00	0	2	0
2012-09-06	19:23:00	0	0	0
2012-09-06	19:24:00	0	0	0
2012-09-06	19:25:00	0	12	0
2012-09-06	19:26:00	0	0	0
2012-09-06	19:27:00	0	0	0
2012-09-06	19:28:00	0	0	0
2012-09-06	19:29:00	0	0	0
2012-09-06	19:30:00	0	1	0
2012-09-06	19:31:00	0	86	1
2012-09-06	19:32:00	0	7	1
2012-09-06	19:33:00	0	0	0
2012-09-06	19:34:00	0	0	0
2012-09-06	19:35:00	0	0	0
2012-09-06	19:36:00	0	0	0
2012-09-06	19:37:00	0	0	0
2012-09-06	19:38:00	0	4	0
2012-09-06	19:39:00	0	1	0
2012-09-06	19:40:00	0	0	0
2012-09-06	19:41:00	0	0	0
2012-09-06	19:42:00	0	0	0
2012-09-06	19:43:00	0	0	0
2012-09-06	19:44:00	0	0	0
2012-09-06	19:45:00	0	0	0
2012-09-06	19:46:00	0	0	0
2012-09-06	19:47:00	0	0	0
2012-09-06	19:48:00	0	0	0
2012-09-06	19:49:00	0	0	0
2012-09-06	19:50:00	0	0	0
2012-09-06	19:51:00	0	0	0
2012-09-06	19:52:00	0	0	0
2012-09-06	19:53:00	0	0	0
2012-09-06	19:54:00	0	0	0
2012-09-06	19:55:00	0	0	0
2012-09-06	19:56:00	0	0	0
2012-09-06	19:57:00	0	0	0
2012-09-06	19:58:00	0	0	0
2012-09-06	19:59:00	0	0	0
2012-09-06	20:00:00	0	0	0
2012-09-06	20:01:00	0	0	0
2012-09-06	20:02:00	0	0	0
2012-09-06	20:03:00	0	0	0
2012-09-06	20:04:00	0	0	0
2012-09-06	20:05:00	0	6	0
2012-09-06	20:06:00	0	0	0
2012-09-06	20:07:00	0	17	1
2012-09-06	20:08:00	0	17	1
2012-09-06	20:09:00	0	0	0
2012-09-06	20:10:00	0	0	0
2012-09-06	20:11:00	0	0	0
2012-09-06	20:12:00	0	0	0
2012-09-06	20:13:00	0	0	0
2012-09-06	20:14:00	0	0	0
2012-09-06	20:15:00	0	0	0
2012-09-06	20:16:00	0	0	0
2012-09-06	20:17:00	0	6	0
2012-09-06	20:18:00	0	0	0
2012-09-06	20:19:00	0	0	0
2012-09-06	20:20:00	0	0	0
2012-09-06	20:21:00	0	0	0
2012-09-06	20:22:00	0	90	1
2012-09-06	20:23:00	0	0	1
2012-09-06	20:24:00	0	94	1
2012-09-06	20:25:00	0	0	1
2012-09-06	20:26:00	0	2	1
2012-09-06	20:27:00	0	79	1
2012-09-06	20:28:00	0	302	1
2012-09-06	20:29:00	0	367	1
2012-09-06	20:30:00	0	354	1
2012-09-06	20:31:00	0	0	1
2012-09-06	20:32:00	0	14	1
2012-09-06	20:33:00	0	4	0
2012-09-06	20:34:00	0	0	0
2012-09-06	20:35:00	0	32	1
2012-09-06	20:36:00	0	97	1
2012-09-06	20:37:00	0	17	1
2012-09-06	20:38:00	0	9	1
2012-09-06	20:39:00	0	7	1
2012-09-06	20:40:00	0	86	1
2012-09-06	20:41:00	0	32	1
2012-09-06	20:42:00	0	0	0
2012-09-06	20:43:00	0	0	0
2012-09-06	20:44:00	0	64	1
2012-09-06	20:45:00	0	79	1
2012-09-06	20:46:00	0	0	0
2012-09-06	20:47:00	0	0	0
2012-09-06	20:48:00	0	0	0
2012-09-06	20:49:00	0	0	0
2012-09-06	20:50:00	0	0	0
2012-09-06	20:51:00	0	5	0
2012-09-06	20:52:00	0	37	1
2012-09-06	20:53:00	0	0	0
2012-09-06	20:54:00	0	33	1
2012-09-06	20:55:00	0	9	0
2012-09-06	20:56:00	0	0	0
2012-09-06	20:57:00	0	36	1
2012-09-06	20:58:00	0	57	1
2012-09-06	20:59:00	0	0	1
2012-09-06	21:00:00	0	44	1
2012-09-06	21:01:00	0	0	1
2012-09-06	21:02:00	0	79	1
2012-09-06	21:03:00	0	11	1
2012-09-06	21:04:00	0	0	0
2012-09-06	21:05:00	0	0	0
2012-09-06	21:06:00	0	0	0
2012-09-06	21:07:00	0	0	0
2012-09-06	21:08:00	0	0	0
2012-09-06	21:09:00	0	0	0
2012-09-06	21:10:00	0	0	0
2012-09-06	21:11:00	0	0	0
2012-09-06	21:12:00	0	0	0
2012-09-06	21:13:00	0	0	0
2012-09-06	21:14:00	0	0	0
2012-09-06	21:15:00	0	0	0
2012-09-06	21:16:00	0	0	0
2012-09-06	21:17:00	0	0	0
2012-09-06	21:18:00	0	0	0
2012-09-06	21:19:00	0	28	1
2012-09-06	21:20:00	0	0	0
2012-09-06	21:21:00	0	2	0
2012-09-06	21:22:00	0	0	0
2012-09-06	21:23:00	0	0	0
2012-09-06	21:24:00	0	0	0
2012-09-06	21:25:00	0	0	0
2012-09-06	21:26:00	0	0	0
2012-09-06	21:27:00	0	0	0
2012-09-06	21:28:00	0	0	0
2012-09-06	21:29:00	0	0	0
2012-09-06	21:30:00	0	0	0
2012-09-06	21:31:00	0	0	0
2012-09-06	21:32:00	0	0	0
2012-09-06	21:33:00	0	0	0
2012-09-06	21:34:00	0	0	0
2012-09-06	21:35:00	0	0	0
2012-09-06	21:36:00	0	0	0
2012-09-06	21:37:00	0	0	0
2012-09-06	21:38:00	0	0	0
2012-09-06	21:39:00	0	0	0
2012-09-06	21:40:00	0	0	0
2012-09-06	21:41:00	0	0	0
2012-09-06	21:42:00	0	0	0
2012-09-06	21:43:00	0	0	0
2012-09-06	21:44:00	0	0	0
2012-09-06	21:45:00	0	0	0
2012-09-06	21:46:00	0	0	0
2012-09-06	21:47:00	0	0	0
2012-09-06	21:48:00	0	0	0
2012-09-06	21:49:00	0	0	0
2012-09-06	21:50:00	0	0	0
2012-09-06	21:51:00	0	0	0
2012-09-06	21:52:00	0	0	0
2012-09-06	21:53:00	0	0	0
2012-09-06	21:54:00	0	0	0
2012-09-06	21:55:00	0	0	0
2012-09-06	21:56:00	0	0	0
2012-09-06	21:57:00	0	0	0
2012-09-06	21:58:00	0	0	0
2012-09-06	21:59:00	0	0	0
2012-09-06	22:00:00	0	0	0
2012-09-06	22:01:00	0	0	0
2012-09-06	22:02:00	0	0	0
2012-09-06	22:03:00	0	0	0
2012-09-06	22:04:00	0	0	0
2012-09-06	22:05:00	0	0	0
2012-09-06	22:06:00	0	0	0
2012-09-06	22:07:00	0	0	0
2012-09-06	22:08:00	0	0	0
2012-09-06	22:09:00	0	0	0
2012-09-06	22:10:00	0	0	0
2012-09-06	22:11:00	0	0	0
2012-09-06	22:12:00	0	0	0
2012-09-06	22:13:00	0	0	0
2012-09-06	22:14:00	0	0	0
2012-09-06	22:15:00	0	0	0
2012-09-06	22:16:00	0	0	0
2012-09-06	22:17:00	0	0	0
2012-09-06	22:18:00	0	0	0
2012-09-06	22:19:00	0	0	0
2012-09-06	22:20:00	0	0	0
2012-09-06	22:21:00	0	0	0
2012-09-06	22:22:00	0	0	0
2012-09-06	22:23:00	0	0	0
2012-09-06	22:24:00	0	0	0
2012-09-06	22:25:00	0	0	0
2012-09-06	22:26:00	0	0	0
2012-09-06	22:27:00	0	0	0
2012-09-06	22:28:00	0	59	1
2012-09-06	22:29:00	0	0	0
2012-09-06	22:30:00	0	1	0
2012-09-06	22:31:00	0	0	0
2012-09-06	22:32:00	0	0	0
2012-09-06	22:33:00	0	0	0
2012-09-06	22:34:00	0	0	0
2012-09-06	22:35:00	0	0	0
2012-09-06	22:36:00	0	0	0
2012-09-06	22:37:00	0	0	0
2012-09-06	22:38:00	0	0	0
2012-09-06	22:39:00	0	0	0
2012-09-06	22:40:00	0	0	0
2012-09-06	22:41:00	0	0	0
2012-09-06	22:42:00	0	0	0
2012-09-06	22:43:00	0	0	0
2012-09-06	22:44:00	0	0	0
2012-09-06	22:45:00	0	0	0
2012-09-06	22:46:00	0	0	0
2012-09-06	22:47:00	0	0	0
2012-09-06	22:48:00	0	0	0
2012-09-06	22:49:00	0	0	0
2012-09-06	22:50:00	0	0	0
2012-09-06	22:51:00	0	0	0
2012-09-06	22:52:00	0	0	0
2012-09-06	22:53:00	0	0	0
2012-09-06	22:54:00	0	4	0
2012-09-06	22:55:00	0	0	0
2012-09-06	22:56:00	0	0	0
2012-09-06	22:57:00	0	0	0
2012-09-06	22:58:00	0	0	0
2012-09-06	22:59:00	0	0	0
2012-09-06	23:00:00	0	0	0
2012-09-06	23:01:00	0	0	0
2012-09-06	23:02:00	0	0	0
2012-09-06	23:03:00	0	79	1
2012-09-06	23:04:00	0	26	1
2012-09-06	23:05:00	0	22	1
2012-09-06	23:06:00	0	12	0
2012-09-06	23:07:00	0	0	0
2012-09-06	23:08:00	0	0	0
2012-09-06	23:09:00	0	0	0
2012-09-06	23:10:00	0	0	0
2012-09-06	23:11:00	0	0	0
2012-09-06	23:12:00	0	0	0
2012-09-06	23:13:00	0	0	0
2012-09-06	23:14:00	0	0	0
2012-09-06	23:15:00	0	18	1
2012-09-06	23:16:00	0	15	0
2012-09-06	23:17:00	0	0	0
2012-09-06	23:18:00	0	0	0
2012-09-06	23:19:00	0	0	0
2012-09-06	23:20:00	0	0	0
2012-09-06	23:21:00	0	0	0
2012-09-06	23:22:00	0	0	0
2012-09-06	23:23:00	0	0	0
2012-09-06	23:24:00	0	0	0
2012-09-06	23:25:00	0	0	0
2012-09-06	23:26:00	0	0	0
2012-09-06	23:27:00	0	0	0
2012-09-06	23:28:00	0	4	0
2012-09-06	23:29:00	0	16	0
2012-09-06	23:30:00	0	2	0
2012-09-06	23:31:00	0	0	0
2012-09-06	23:32:00	0	0	0
2012-09-06	23:33:00	0	12	0
2012-09-06	23:34:00	0	0	0
2012-09-06	23:35:00	0	0	0
2012-09-06	23:36:00	0	0	0
2012-09-06	23:37:00	0	0	0
2012-09-06	23:38:00	0	0	0
2012-09-06	23:39:00	0	0	0
2012-09-06	23:40:00	0	0	0
2012-09-06	23:41:00	0	0	0
2012-09-06	23:42:00	0	0	0
2012-09-06	23:43:00	0	0	0
2012-09-06	23:44:00	0	0	0
2012-09-06	23:45:00	0	0	0
2012-09-06	23:46:00	0	0	0
2012-09-06	23:47:00	0	0	0
2012-09-06	23:48:00	0	0	0
2012-09-06	23:49:00	0	0	0
2012-09-06	23:50:00	0	0	0
2012-09-06	23:51:00	0	0	0
2012-09-06	23:52:00	0	0	0
2012-09-06	23:53:00	0	0	0
2012-09-06	23:54:00	0	0	0
2012-09-06	23:55:00	0	2	0
2012-09-06	23:56:00	0	0	0
2012-09-06	23:57:00	0	0	0
2012-09-06	23:58:00	0	0	0
2012-09-06	23:59:00	0	0	0
2012-09-07	00:00:00	0	0	0
2012-09-07	00:01:00	0	0	0
2012-09-07	00:02:00	0	0	0
2012-09-07	00:03:00	0	0	0
2012-09-07	00:04:00	0	0	0
2012-09-07	00:05:00	0	0	0
2012-09-07	00:06:00	0	0	0
2012-09-07	00:07:00	0	0	0
2012-09-07	00:08:00	0	0	0
2012-09-07	00:09:00	0	0	0
2012-09-07	00:10:00	0	0	0
2012-09-07	00:11:00	0	0	0
2012-09-07	00:12:00	0	0	0
2012-09-07	00:13:00	0	0	0
2012-09-07	00:14:00	0	7	0
2012-09-07	00:15:00	0	0	0
2012-09-07	00:16:00	0	0	0
2012-09-07	00:17:00	0	0	0
2012-09-07	00:18:00	0	11	0
2012-09-07	00:19:00	0	17	0
2012-09-07	00:20:00	0	0	0
2012-09-07	00:21:00	0	0	0
2012-09-07	00:22:00	0	0	0
2012-09-07	00:23:00	0	0	0
2012-09-07	00:24:00	0	0	0
2012-09-07	00:25:00	0	0	0
2012-09-07	00:26:00	0	0	0
2012-09-07	00:27:00	0	0	0
2012-09-07	00:28:00	0	0	0
2012-09-07	00:29:00	0	0	0
2012-09-07	00:30:00	0	0	0
2012-09-07	00:31:00	0	0	0
2012-09-07	00:32:00	0	0	0
2012-09-07	00:33:00	0	0	0
2012-09-07	00:34:00	0	0	0
2012-09-07	00:35:00	0	0	0
2012-09-07	00:36:00	0	0	0
2012-09-07	00:37:00	0	0	0
2012-09-07	00:38:00	0	0	0
2012-09-07	00:39:00	0	0	0
2012-09-07	00:40:00	0	0	0
2012-09-07	00:41:00	0	1	0
2012-09-07	00:42:00	0	0	0
2012-09-07	00:43:00	0	0	0
2012-09-07	00:44:00	0	0	0
2012-09-07	00:45:00	0	0	0
2012-09-07	00:46:00	0	1	0
[truncated: 9,627 more rows]
